# Supplementary material for: Combining two high-density QTL maps with a reference genome to identify candidate genes for morphology, yield, and biotic resistance in faba bean (Vicia faba L.)
Source: Front Plant Sci. 2026 Apr 29;17:1832555. doi: 10.3389/fpls.2026.1832555 (PMC13167940; doi:10.3389/fpls.2026.1832555)
Supplement: Supplementary file 5 [file Table1.xlsx]

## Sheet: Hoja1
Supplementary Table S1. List of traits, abbreviations, evaluation methods and references used in the QTL analysis for plant architecture (green), yield (pink) and disease resistance (orange) in two populations (P1, 29H x Vf136 and P2, Histal x L8). All evaluations are based on the average mean values from replicates.
MORPHOLOGY	Population evaluated	Season phenotypic evaluation	Description	Evaluation Method	Reference
FN	P2	2022/23; 2024/25	Flowers per Node measured in the field	Number of flowers per node in 5 nodes in the main stem of 5 plants for 2 replicates	(Aguilar-Benitez et al., 2022)
LS	P1 / P2	2022/23; 2023/24; 2024/25	Leaf size	Leaf size of 5 leafs in the main stem of 5 plants for 2 replicates	(Cruz-Izquierdo et al., 2012; Avila et al., 2017)
NB	P1 / P2	2022/23; 2023/24; 2024/25	Number of Branches with Flowers	Number of Branches with Flowers in 5 plants for 2 replicates	(Cruz-Izquierdo et al., 2012; Avila et al., 2017)
PH	P1 / P2	2022/23; 2023/24; 2024/25	Plant Height	Height from the base of the main stem in 5 plants for 2 replicates	(Cruz-Izquierdo et al., 2012; Avila et al., 2017)
PL	P1 / P2	2022/23; 2023/24	Pod Length	Pod length of 10 pods from the main stem in 5 plants for 2 replicates	(Cruz-Izquierdo et al., 2012; Avila et al., 2017)
SS	P1 / P2	2022/23; 2023/24	Seed size	Seed size of 10 seeds for 2 replicates	This study
YIELD	Population evaluated	Season phenotypic evaluation	Description	Evaluation Method	Reference
HSW	P1 / P2	2022/23; 2023/24; 2024/25	Hundred Seed Weight	Hundred Seed Weight in 5 plants for 2 replicates	(Cruz-Izquierdo et al., 2012; Avila et al., 2017)
PP	P1 / P2	2023/24; 2024/25	Number of Pods per Plant	Number of Pods per Plant in the main stem of 5 plants for 2 replicates	(Cruz-Izquierdo et al., 2012; Avila et al., 2017)
SPL	P1 / P2	2023/24; 2024/25	Number of Seeds per Plant	Number of Seeds per Plant in 5 pods of the main stem of 5 plants for 2 replicates	(Cruz-Izquierdo et al., 2012; Avila et al., 2017)
PN	P2	2022/23	Pods per Node measured in the field	Number of pods per node in 5 nodes of the main stem of 5 plants for 2 replicates	(Aguilar-Benitez et al., 2022)
PY	P1 / P2	2022/23; 2023/24; 2024/25	Plot yield	The weight of the seeds from a whole plot in grams (g).	Gutierrez et al., 2024
SH	P1	2023/24	Shattering	0 to 3 scale: indehiscent (0), fissured with valves slightly open along the ventral suture (1), dehiscent (DH) with non-twisting valves (2), and dehiscent with twisting valves (3)	Gutierrez et al., 2024
SP	P1 / P2	2022/23; 2023/24; 2024/25	Seeds per Pod measured in the field	Number of seeds per pod in 10 pods of the main stem for 5 plants for 2 replicates	(Aguilar-Benitez et al., 2022)
BIOTIC RESISTANCE	Population evaluated	Season phenotypic evaluation	Description	Evaluation Method	Reference
DSL_ch	P1 / P2	1997/98; 1998/99; 2024/25	Ascochyta fabae disease severity on leaves measured in chamber	An estimation of the percentage of symptomatic leaf area of five plants	Ávila et al., 2003; Atienza et al., 2016
DSL_F	P1	2005/06	Ascochyta fabae disease severity on leaves measured in the field	An estimation of the percentage of symptomatic leaf area of five plants	Ávila et al., 2003; Atienza et al., 2016
DSP_F	P1	2005/06	Ascochyta fabae disease severity on pods in the field	An estimation of the percentage of symptomatic pods area of five plants	Ávila et al., 2003; Atienza et al., 2016
DSS_ch	P1 / P2	1997/98; 1998/99; 2024/25	Ascochyta fabae disease severity on stems in chamber	An estimation of the percentage of symptomatic stem area of five plants	Ávila et al., 2003; Atienza et al., 2016
DSS_F	P1	2005/06	Ascochyta fabae disease severity on stems in the field	An estimation of the percentage of symptomatic stem area of five plants	Ávila et al., 2003; Atienza et al., 2016
IT	P1	2024/25	Ascochyta fabae infection type scale on leaves	Infection type scale based on the lesion type where 0 = no sign of infection and 5 = large coalescing lesions with pycnidia	Ávila et al., 2003; Atienza et al., 2016
Oc	P1	2006/07; 2007/08; 2008/09	Orobanche crenata resistance	The total number of emerged broomrape per 10 plants . Considering total number of faba bean plants and total number of emerged broomrapes per RIL	Díaz-Ruiz et al., 2010; Gutierrez et al., 2013
Of	P1	2006/07; 2019/20; 2020/21	Orobanche foetida resistance	The total number of emerged broomrape per 10 plants . Considering total number of faba bean plants and total number of emerged broomrapes per RIL	Díaz-Ruiz et al., 2010; Gutierrez et al., 2013
