# Supplementary material for: Combining two high-density QTL maps with a reference genome to identify candidate genes for morphology, yield, and biotic resistance in faba bean (Vicia faba L.)
Source: Front Plant Sci. 2026 Apr 29;17:1832555. doi: 10.3389/fpls.2026.1832555 (PMC13167940; doi:10.3389/fpls.2026.1832555)
Supplement: Supplementary file 6 [file Table2.xlsx]

## Sheet: Hoja1
Supplementary Table S2. Markers included in the linkage map of population 1 (29H × 136), their position within each chromosome, and QTL intervals for the different traits. Genome IDs were obtained by alignment with the reference genome. Positions of maximum LOD score for significant QTLs are underlined. QTL intervals corresponding to each trait are indicated using the same color.
Marker	LG	Map Position	ID_genome	Chr_genome
AX-181446592	1.1	0	1g021800	VF1S
AX-416772579	1.1	1.2348	1g024080	VF1S
AX-181186589	1.1	1.8301	1g023440	VF1S
AX-181490536	1.1	7.0437	1g027240	VF1S
AX-416819247	1.1	8.8091	1g027720	VF1S
AX-181182413	1.1	9.3773	1g027960	VF1S
AX-181156581	1.1	9.3773	4g223760	VF1S
AX-181147856	1.1	9.9521	1g028200	VF1S
AX-181482207	1.1	9.9521	1g028200	VF1S
AX-181468045	1.1	12.3348	1g032280	VF1S
AX-416785304	1.1	13.4978	NA	VF0
AX-416734975	1.1	14.0726	1g031320	VF1S
AX-181446132	1.1	14.0726	1g034960	VF1S
AX-181186731	1.1	15.7778	1g035360	VF1S
AX-416801402	1.1	18.7224	1g036440	VF1S
AX-416775634	1.1	19.2718	1g036560	VF1S
AX-416739371	1.1	19.2718	1g035600	VF1S
AX-416789510	1.1	20.3831	NA	VF1S
AX-181173072	1.1	20.3831	1g037880	VF1S
AX-181482437	1.1	20.9326	1g038320	VF1S
AX-181195451	1.1	20.9326	Ung091360	VF0
AX-181461112	1.1	22.0564	1g039440	VF1S
AX-416803055	1.1	22.6059	1g039680	VF1S
AX-181489556	1.1	23.7296	Ung011440	VF0
AX-181491897	1.1	24.2852	1g040360	VF1S
AX-181461252	1.1	24.8408	1g040360	VF1S
AX-416779489	1.1	24.8408	1g040360	VF1S
AX-181481374	1.1	25.3964	1g040760	VF1S
AX-416748863	1.1	25.3964	1g041440	VF1S
AX-181194930	1.1	25.952	1g040640	VF1S
AX-416778280	1.1	26.5138	1g042080	VF1S
AX-416754300	1.1	26.5138	1g041560	VF1S
AX-416729443	1.1	27.0633	1g042160	VF1S
AX-416725855	1.1	27.6127	1g042200	VF1S
AX-181453992	1.1	29.9132	1g043160	VF1S
AX-181438887	1.1	30.4688	NA	VF1S
AX-416803504	1.1	31.5926	1g043360	VF1S
AX-416726116	1.1	31.5926	1g044200	VF1S
AX-416815075	1.1	32.1608	1g044200	VF1S
AX-416746693	1.1	32.1608	1g043920	VF1S
AX-181487308	1.1	34.5435	1g045600	VF1S
AX-416744118	1.1	35.1117	1g045840	VF1S
AX-416724046	1.1	36.2614	1g046400	VF1S
AX-416762936	1.1	37.3979	1g047680	VF1S
AX-181485042	1.1	38.5476	1g048680	VF1S
AX-181166018	1.1	39.1158	5g073680	VF1S
AX-416765466	1.1	39.1158	1g048920	VF1S
AX-181168250	1.1	40.2788	1g049840	VF1S
AX-181455126	1.1	40.2788	1g051640	VF1S
AX-416804394	1.1	40.8602	Ung060160	VF1S
AX-181448388	1.1	42.0369	Ung043640	VF0
AX-416772678	1.1	42.6183	1g053920	VF1S
AX-181488728	1.1	43.1997	1g053920	VF1S
AX-181162734	1.1	45.6112	1g056240	VF1S
AX-181465191	1.1	45.6112	1g056600	VF1S
AX-181172742	1.1	46.1926	1g057960	VF1S
AX-181202787	1.1	46.1926	1g057880	VF1S
AX-416787394	1.1	46.7674	1g058800	VF1S
AX-416811252	1.1	47.3421	1g058920	VF1S
AX-181483997	1.1	48.5051	1g059040	VF1S
AX-181157983	1.1	49.6681	1g059520	VF1S
AX-181159718	1.1	54.8144	NA	VF1S
AX-416770628	1.1	55.9911	1g061280	VF1S
AX-181149474	1.1	57.1678	1g062400	VF1S
AX-416737405	1.1	57.756	1g063040	VF1S
AX-416793683	1.1	59.5861	1g063480	VF1S
AX-416745831	1.1	61.4388	1g064720	VF1S
AX-416811863	1.1	62.0341	1g064640	VF1S
AX-416763327	1.1	63.2391	1g066640	VF1S
AX-416790695	1.1	65.0472	NA	VF0
AX-416724609	1.1	66.2522	1g039000	VF1S
AX-416770970	1.1	66.8475	1g069520	VF1S
AX-416823194	1.1	66.8475	1g068800	VF1S
AX-181482047	1.1	68.634	1g070080	VF1S
AX-181449747	1.1	69.8247	1g070920	VF1S
AX-181491725	1.1	71.0154	1g072480	VF1S
AX-416823680	1.1	77.6327	1g073840	VF1S
AX-416745858	1.1	78.8524	1g075960	VF1S
AX-181465132	1.1	79.4549	1g076120	VF1S
AX-416753550	1.1	83.5737	1g078840	VF1S
AX-181482638	1.1	84.1762	1g079200	VF1S
AX-416780297	1.1	85.411	1g080320	VF1S
AX-416805173	1.1	86.0134	1g080000	VF1S
AX-181469616	1.1	86.6159	1g080680	VF1S
AX-416804732	1.1	86.6159	1g082120	VF1S
AX-181148039	1.1	87.2183	1g082240	VF1S
AX-416726103	1.1	87.2183	1g080440	VF1S
AX-181165808	1.1	89.1423	1g088640	VF1S
AX-416742709	1.1	89.1423	1g087760	VF1S
AX-416765949	1.1	89.7306	1g088280	VF1S
AX-416776921	1.1	89.7306	1g087840	VF1S
AX-416787407	1.1	90.9213	NA	VF0
AX-181170754	1.1	90.9213	1g093800	VF1S
AX-181490948	1.1	91.5166	1g095000	VF1S
AX-181164143	1.1	91.5166	1g091560	VF1S
AX-416725960	1.1	92.1264	Ung015480	VF0
AX-181488325	1.1	92.1264	1g095560	VF1S
AX-416782172	1.1	92.7216	1g096200	VF1S
AX-181167595	1.1	92.7216	1g096080	VF1S
AX-416809629	1.1	94.5517	1g096280	VF1S
AX-181470409	1.1	95.7284	1g096440	VF1S
AX-181483514	1.1	96.3167	1g096560	VF1S
AX-416770787	1.1	96.9049	1g097120	VF1S
AX-416767441	1.1	96.9049	1g097520	VF1S
AX-181458325	1.1	98.1247	1g098080	VF1S
AX-181467051	1.1	98.1247	1g098080	VF1S
AX-416760387	1.1	98.7271	1g099240	VF1S
AX-416749979	1.1	99.3296	1g099880	VF1S
AX-416805185	1.1	111.319	1g099840	VF1S
AX-416722855	1.1	111.319	1g100880	VF1S
AX-181148579	1.1	113.853	1g094600	VF1S
AX-181461793	1.1	114.441	1g087600	VF1S
AX-416814692	1.1	115.043	1g080440	VF1S
AX-181497714	1.1	116.896	1g078800	VF1S
AX-181177083	1.1	116.896	1g078440	VF1S
AX-416767875	1.1	117.506	1g077280	VF1S
AX-181175207	1.1	118.101	1g077040	VF1S
AX-181158874	1.1	118.689	1g076760	VF1S
AX-416751808	1.1	118.689	3g017360	VF1S
AX-181491103	1.1	119.258	1g076360	VF1S
AX-416816429	1.1	119.258	Ung101680	VF0
AX-181163828	1.1	120.448	1g074200	VF1S
AX-416780240	1.1	120.448	NA	VF1S
AX-416774640	1.1	121.016	1g074400	VF1S
AX-181166020	1.1	134.369	1g048840	VF1S
AX-181487060	1.1	136.093	1g045600	VF1S
AX-416745119	1.1	136.649	1g046440	VF1S
AX-181180662	1.1	137.205	1g046480	VF1S
AX-416820360	1.2	0	1g336720	VF1L
AX-416757594	1.2	6.7984	1g325440	VF1L
AX-416777699	1.2	7.3798	1g324640	VF1L
AX-416788653	1.2	8.5705	1g323400	VF1L
AX-181466947	1.2	9.7612	1g322760	VF1L
AX-181465528	1.2	10.3565	2g174680	VF1L
AX-181199129	1.2	10.9379	1g315720	VF1L
AX-416724455	1.2	11.5193	1g311000	VF1L
AX-416747887	1.2	12.1007	1g310360	VF1L
AX-416785936	1.2	13.8872	1g307040	VF1L
AX-181150704	1.2	15.0502	1g304960	VF1L
AX-181172091	1.2	15.6249	1g304600	VF1L
AX-416753104	1.2	19.382	NA	VF1L
AX-181486763	1.2	19.9567	1g295880	VF1L
AX-181491441	1.2	42.864	1g135440	VF1S
AX-181486360	1.2	43.4593	1g132200	VF1S
AX-416762889	1.2	45.312	1g139720	VF1S
AX-181188614	1.2	46.4886	1g138400	VF1S
AX-181159401	1.2	47.0634	1g139200	VF1S
AX-416801320	1.2	47.6448	1g141240	VF1S
AX-181151750	1.2	47.6448	1g141440	VF1S
AX-181195700	1.2	48.2262	1g143600	VF1S
AX-416821113	1.2	48.2262	Ung077040	VF0
AX-416814812	1.2	48.8076	1g145720	VF1S
AX-416819178	1.2	49.3891	1g145600	VF1S
AX-416822551	1.2	49.3891	1g146200	VF1S
AX-181488080	1.2	49.9773	1g417360	VF1S
AX-416788490	1.2	50.5656	NA	VF1S
AX-416802661	1.2	54.4193	NA	VF1S
AX-416752433	1.2	55.0146	1g148880	VF1S
AX-181462015	1.2	55.6171	1g150360	VF1S
AX-416738689	1.2	55.6171	NA	VF0
AX-181468852	1.2	56.8368	1g151160	VF1S
AX-416813597	1.2	58.6895	1g151760	VF1S
AX-416769327	1.2	59.9243	Ung091960	VF0
AX-181474123	1.2	60.5268	1g153920	VF1S
AX-416803152	1.2	61.7465	1g154440	VF1S
AX-416738572	1.2	62.3563	1g213000	VF1S
AX-181152426	1.2	62.9445	1g098120	VF1S
AX-416763542	1.2	62.9445	1g161600	VF1S
AX-181487941	1.2	63.5328	1g165640	VF1S
AX-416792863	1.2	63.5328	1g161880	VF1S
AX-181456845	1.2	66.7841	Ung101960	VF0
AX-181192143	1.2	66.7841	1g167320	VF1S
AX-181199141	1.2	67.9608	1g170360	VF1S
AX-416753538	1.2	69.7473	1g171880	VF1S
AX-181467267	1.2	70.3287	1g172000	VF1S
AX-181481776	1.2	70.3287	1g173280	VF1S
AX-416819726	1.2	71.5485	1g182560	VF1S
AX-181467549	1.2	71.5485	1g186120	VF1S
AX-181187723	1.2	72.1438	1g185160	VF1S
AX-181174506	1.2	72.732	1g193920	VF1S
AX-181187212	1.2	73.3068	1g190440	VF1S
AX-181174892	1.2	73.3068	1g191400	VF1S
AX-181455045	1.2	73.8815	Ung003320	VF0
AX-416794204	1.2	74.4562	NA	VF1S
AX-416762585	1.2	76.4844	1g182760	VF1S
AX-416813363	1.2	78.5403	1g204320	VF1S
AX-181156893	1.2	79.1286	1g182880	VF1S
AX-181202506	1.2	79.1286	1g225280	VF1L
AX-181492359	1.2	79.7238	1g185560	VF1S
AX-181164201	1.2	80.3191	1g186880	VF1S
AX-181204814	1.2	80.3191	1g186600	VF1S
AX-416728703	1.2	82.8855	1g177960	VF1S
AX-416792002	1.2	86.095	1g194120	VF1S
AX-416800389	1.2	86.095	1g194320	VF1S
AX-181461630	1.2	86.6833	1g194520	VF1S
AX-181174503	1.2	86.6833	1g193920	VF1S
AX-181491561	1.2	87.8883	1g195400	VF1S
AX-181489577	1.2	88.4836	NA	VF1S
AX-181190033	1.2	88.4836	1g195960	VF1S
AX-181176114	1.2	89.0789	NA	VF0
AX-181465406	1.2	89.0789	1g196960	VF1S
AX-181490012	1.2	95.9715	1g199440	VF1S
AX-416766304	1.2	96.5668	NA	VF0
AX-181193258	1.2	101.125	NA	VF1S
AX-416807890	1.2	101.125	1g203440	VF1S
AX-416774726	1.2	101.713	1g203040	VF1S
AX-416762977	1.2	102.301	Ung091160	VF0
AX-181164181	1.2	103.492	1g206520	VF1L
AX-181447184	1.2	104.08	1g207440	VF1L
AX-416756884	1.2	104.08	1g208840	VF1L
AX-416761692	1.2	104.676	NA	VF1L
AX-181446101	1.2	104.676	1g207720	VF1L
AX-416745832	1.2	105.278	1g209320	VF1L
AX-416755222	1.2	105.873	5g142280	VF1L
AX-416731562	1.2	106.469	1g210720	VF1L
AX-181188351	1.2	107.064	1g210040	VF1L
AX-416817784	1.2	108.894	1g211640	VF1L
AX-181448524	1.2	110.724	1g212960	VF1L
AX-416792124	1.2	111.319	NA	VF1L
AX-416812488	1.2	111.907	1g213880	VF1L
AX-181483665	1.2	112.503	1g214280	VF1L
AX-416812210	1.2	112.503	1g214480	VF1L
AX-416736736	1.2	113.113	NA	VF1L
AX-416745081	1.2	113.715	1g222440	VF1L
AX-416759357	1.2	114.935	NA	VF1L
AX-416819649	1.2	118.186	1g227200	VF1L
AX-181200715	1.2	118.789	1g227720	VF1L
AX-181485969	1.2	119.398	1g229480	VF1L
AX-416791965	1.2	121.251	1g231880	VF1L
AX-181195835	1.2	121.251	1g231880	VF1L
AX-416739143	1.2	122.486	Ung037800	VF0
AX-181459131	1.2	123.119	1g238160	VF1L
AX-181488293	1.2	129.23	6g181400	VF1L
AX-181466971	1.2	130.45	1g241240	VF1L
AX-416755533	1.2	131.685	1g242200	VF1L
AX-181178687	1.2	132.28	1g242880	VF1L
AX-181200639	1.2	133.471	1g246520	VF1L
AX-181200644	1.2	133.471	1g246520	VF1L
AX-181498166	1.2	135.279	1g247920	VF1L
AX-416751586	1.2	135.279	1g247960	VF1L
AX-416788713	1.2	135.84	1g249200	VF1L
AX-416760944	1.2	136.409	1g249440	VF1L
AX-416728711	1.2	136.409	1g250680	VF1L
AX-416794072	1.2	137.585	1g256600	VF1L
AX-181159427	1.2	138.167	1g257920	VF1L
AX-181440189	1.2	138.167	1g257160	VF1L
AX-181482850	1.2	138.742	1g258760	VF1L
AX-416763643	1.2	139.323	1g258960	VF1L
AX-181459439	1.2	140.5	NA	VF0
AX-181489813	1.2	142.882	1g264280	VF1L
AX-416803652	1.2	143.451	1g264280	VF1L
AX-181453966	1.2	146.466	1g265840	VF1L
AX-181487637	1.2	147.629	1g266160	VF1L
AX-181484832	1.2	147.629	NA	VF1L
AX-181483084	1.2	149.459	1g268440	VF1L
AX-181467408	1.2	149.459	1g269880	VF1L
AX-416824262	1.2	151.29	1g274440	VF1L	P1_DSS_ch_1999
AX-416757797	1.2	152.494	1g270600	VF1L	P1_DSS_ch_1999
AX-181486186	1.2	153.09	1g272600	VF1L	P1_DSS_ch_1999
AX-181199215	1.2	153.692	1g274960	VF1L	P1_DSS_ch_1999
AX-181439008	1.2	159.804	1g283160	VF1L	P1_DSS_ch_1999
AX-181179645	1.2	160.994	1g285400	VF1L	P1_DSS_ch_1999
AX-416817679	1.2	164.085	NA	VF0	P1_DSS_ch_1999
AX-181489437	1.2	164.085	Ung055360	VF0	P1_DSS_ch_1999
AX-181484889	1.2	165.29	1g290760	VF1L	P1_DSS_ch_1999
AX-416769414	1.2	166.509	1g291760	VF1L
AX-416742935	1.2	168.339	1g294000	VF1L
AX-416776091	1.2	168.339	1g294000	VF1L
AX-181201384	1.2	170.842	1g296800	VF1L
AX-416787802	1.2	170.842	1g296000	VF1L
AX-181497724	1.2	171.423	1g297080	VF1L
AX-181496501	1.2	171.423	1g297680	VF1L
AX-416787169	1.2	172.018	1g299400	VF1L
AX-181442847	1.2	172.018	Ung058240	VF0
AX-416814044	1.2	174.459	1g300520	VF1L
AX-416797114	1.2	175.054	1g302160	VF1L
AX-181463088	1.2	176.26	1g303080	VF1L
AX-181187140	1.2	177.465	NA	VF0
AX-416740161	1.2	178.067	1g304320	VF1L
AX-416723105	1.2	179.272	1g305440	VF1L
AX-181500933	1.2	180.477	1g306320	VF1L
AX-416819082	1.2	180.477	1g306120	VF1L
AX-181460831	1.2	181.072	1g306320	VF1L
AX-181449570	1.2	181.072	1g308160	VF1L
AX-181473612	1.2	182.292	1g308240	VF1L
AX-416766025	1.2	183.512	2g220600	VF1L
AX-416762529	1.2	184.107	1g310360	VF1L
AX-416780899	1.2	184.71	NA	VF0
AX-416770412	1.2	187.212	1g315680	VF1L
AX-416754052	1.2	188.431	1g315400	VF1L
AX-181471088	1.2	189.041	1g317240	VF1L
AX-181474165	1.2	190.261	1g320680	VF1L
AX-416751143	1.2	190.863	1g320680	VF1L
AX-416806118	1.2	192.716	5g192440	VF1L
AX-181449672	1.2	205.294	Ung027760	VF0
AX-416763029	1.2	214.17	1g323760	VF1L
AX-416810980	1.2	214.758	1g323920	VF1L
AX-416755089	1.2	215.346	1g326400	VF1L
AX-181474229	1.2	215.346	1g326760	VF1L
AX-416784265	1.2	215.934	1g327400	VF1L
AX-181473725	1.2	217.125	1g330120	VF1L
AX-416729791	1.2	217.713	1g329960	VF1L
AX-181147513	1.2	220.842	1g331200	VF1L
AX-181500724	1.2	221.431	1g331640	VF1L
AX-416723930	1.2	223.239	1g334480	VF1L
AX-416764491	1.2	223.841	1g334560	VF1L
AX-416731540	1.2	230.831	1g339920	VF1L
AX-181157055	1.2	230.831	1g340000	VF1L
AX-416735289	1.2	231.419	Ung034440	VF0
AX-416725588	1.2	232.624	1g342320	VF1L
AX-181191258	1.2	232.624	1g343160	VF1L
AX-181491717	1.2	236.58	1g347160	VF1L
AX-416723857	1.2	237.175	1g348760	VF1L
AX-181481553	1.2	237.77	1g349720	VF1L
AX-416723651	1.2	237.77	1g349720	VF1L
AX-416733187	1.2	238.975	1g350400	VF1L
AX-416802889	1.2	239.557	1g352440	VF1L
AX-181500714	1.2	240.131	1g353520	VF1L
AX-181194033	1.2	240.131	1g353200	VF1L
AX-416722749	1.2	241.294	1g355280	VF1L
AX-181462880	1.2	243.06	1g357560	VF1L
AX-181193824	1.2	243.615	1g359360	VF1L
AX-416752451	1.2	243.615	1g359800	VF1L
AX-416765190	1.2	244.184	1g361000	VF1L
AX-181178138	1.2	244.745	NA	VF0
AX-416785498	1.2	245.301	1g362080	VF1L
AX-416813897	1.2	247.006	1g362600	VF1L
AX-181180257	1.2	248.118	1g363680	VF1L
AX-416759775	1.2	248.673	1g363640	VF1L
AX-416814881	1.2	249.235	1g364640	VF1L
AX-416775879	1.2	250.96	1g365480	VF1L
AX-181183232	1.2	265.88	1g366280	VF1L
AX-416825700	1.2	266.991	1g367440	VF1L
AX-181486929	1.2	268.697	1g368720	VF1L
AX-416757971	1.2	269.252	1g368920	VF1L
AX-181492737	1.2	269.814	1g371720	VF1L
AX-181202802	1.2	269.814	1g369360	VF1L
AX-181485765	1.2	270.37	1g369640	VF1L
AX-416721694	1.2	270.37	1g369920	VF1L
AX-416805633	1.2	271.519	NA	VF0
AX-416728751	1.2	272.669	1g373120	VF1L
AX-181165856	1.2	273.231	1g376600	VF1L
AX-181173210	1.2	273.799	1g376400	VF1L
AX-416736601	1.2	276.154	1g378680	VF1L
AX-416735694	1.2	276.154	NA	VF1L
AX-181500707	1.2	277.317	1g383160	VF1L
AX-416813909	1.2	279.082	1g384440	VF1L
AX-416741800	1.2	280.935	1g387400	VF1L
AX-181157666	1.2	284.839	1g387520	VF1L
AX-181448575	1.2	284.839	1g387640	VF1L
AX-416733030	1.2	285.449	1g386240	VF1L
AX-416742243	1.2	285.449	1g385760	VF1L
AX-416786392	1.2	286.654	1g384480	VF1L
AX-416745900	1.2	287.235	1g384000	VF1L
AX-416735749	1.2	288.412	1g383200	VF1L
AX-416768300	1.2	290.198	1g381880	VF1L
AX-416803264	1.2	291.964	1g380360	VF1L
AX-416780849	1.2	292.545	NA	VF0
AX-416748478	1.2	293.113	1g379040	VF1L
AX-416795660	1.2	293.681	NA	VF0
AX-416770904	1.2	294.25	1g376960	VF1L
AX-181187668	1.2	296.632	1g376240	VF1L
AX-181448325	1.2	297.782	1g373600	VF1L
AX-181481552	1.2	297.782	1g374280	VF1L
AX-181204906	1.2	299.527	1g372280	VF1L
AX-416723712	1.2	300.095	1g372000	VF1L
AX-416764215	1.2	300.657	1g372040	VF1L
AX-181440568	1.2	300.657	1g372080	VF1L
AX-416733885	1.2	306.378	1g366160	VF1L
AX-181183241	1.2	306.378	1g366280	VF1L
AX-416725194	1.2	315.254	1g359280	VF1L
AX-416810159	1.2	315.829	1g359040	VF1L
AX-181189002	1.2	315.829	1g359040	VF1L
AX-416773486	1.2	316.39	1g357640	VF1L
AX-416821131	1.2	316.39	1g358760	VF1L
AX-181497120	1.2	319.519	1g353640	VF1L
AX-181157160	1.2	320.696	1g351720	VF1L
AX-416786247	1.2	321.271	1g352040	VF1L
AX-181200865	1.2	323.101	1g349320	VF1L
AX-181200861	1.2	323.101	1g349320	VF1L
AX-416751326	1.2	324.321	1g347840	VF1L
AX-416796703	1.2	327.411	1g346080	VF1L
AX-416808015	1.2	329.264	NA	VF1L
AX-416794460	1.2	334.921	1g339360	VF1L
AX-416741157	1.2	336.156	1g250480	VF1L
AX-416725672	1.2	336.766	1g338520	VF1L
AX-181444322	1.2	341.446	1g335120	VF1L
AX-416773332	1.2	343.299	1g333640	VF1L
AX-416775546	1.2	345.801	1g331680	VF1L
AX-416724132	1.2	349.705	1g327160	VF1L
AX-416730092	1.2	350.3	1g326360	VF1L
AX-181159713	1.2	350.903	1g326320	VF1L
AX-181186947	1.2	353.405	1g323400	VF1L
AX-181205281	1.2	357.309	1g320400	VF1L
AX-416738613	1.2	357.309	1g318720	VF1L
AX-416817252	1.2	358.514	1g317880	VF1L
AX-181170120	1.2	359.116	1g317840	VF1L
AX-181166562	1.2	359.719	1g316440	VF1L
AX-416817236	1.2	362.253	1g312320	VF1L
AX-416814955	1.2	362.253	Ung096000	VF0
AX-416772821	1.2	362.848	1g439000	VF1L
AX-416786648	1.2	365.35	1g308040	VF1L
AX-416814531	1.2	367.791	1g305240	VF1L
AX-416771431	1.2	373.902	1g297520	VF1L
AX-416774746	1.2	373.902	1g297560	VF1L
AX-181451926	1.2	374.484	1g296240	VF1L
AX-416766297	1.2	374.484	NA	VF1L
AX-181455483	1.2	375.072	1g294680	VF1L
AX-181471779	1.2	375.072	1g294680	VF1L
AX-416739596	1.2	375.66	Ung090720	VF0
AX-416788158	1.2	378.132	1g291400	VF1L
AX-416737058	1.2	380.572	1g289680	VF1L
AX-181190794	1.2	380.572	1g289600	VF1L
AX-416769921	1.2	384.959	1g285320	VF1L
AX-416750047	1.2	385.534	1g286880	VF1L
AX-416801785	1.2	386.108	1g284400	VF1L
AX-181190759	1.2	389.237	1g280520	VF1L
AX-416729224	1.2	391.771	NA	VF1L
AX-181443340	1.2	392.373	NA	VF1L
AX-416798203	1.2	392.969	1g271640	VF1L
AX-416741834	1.2	395.44	Ung109000	VF0
AX-181487982	1.2	395.44	1g267880	VF1L
AX-181448093	1.2	397.293	1g266280	VF1L
AX-181455244	1.2	404.679	NA	VF1L
AX-416800257	1.2	405.274	1g261080	VF1L
AX-181159661	1.2	405.87	1g260000	VF1L
AX-416766627	1.2	406.445	1g259160	VF1L
AX-181488978	1.2	432.123	1g226880	VF1L
AX-416730544	1.2	442.113	1g226040	VF1L
AX-416757981	1.2	442.113	1g227280	VF1L
AX-416778065	1.2	448.559	1g206080	VF1L
AX-416733393	1.2	452.224	1g199280	VF1S
AX-416815779	1.2	452.224	1g199640	VF1S
AX-416783157	1.2	463.611	1g240880	VF1L
AX-181490713	1.2	465.487	1g242800	VF1L
AX-181180006	1.2	466.082	1g246200	VF1L
AX-181177377	1.2	466.082	1g246560	VF1L
AX-416758431	1.2	467.273	NA	VF1L
AX-181482525	1.2	467.841	1g250360	VF1L
AX-416817228	1.2	467.841	1g254080	VF1L
AX-416774601	1.2	468.423	1g257320	VF1L
AX-181474619	1.2	474.218	1g264240	VF1L
AX-181469210	1.2	474.218	1g264320	VF1L
AX-416791219	1.2	482.629	1g279120	VF1L
AX-181161006	1.2	482.629	1g280800	VF1L
AX-181488070	1.2	483.225	1g283160	VF1L
AX-181165940	1.2	483.813	1g284880	VF1L
AX-181485693	1.2	483.813	NA	VF0
AX-181184898	1.2	486.196	1g288840	VF1L
AX-181173184	1.2	486.196	1g289320	VF1L
AX-416750225	1.2	488.607	1g292760	VF1L
AX-181472680	1.2	505.333	1g409400	VF1L
AX-416722119	1.2	505.333	1g409960	VF1L
AX-416756711	1.2	507.186	1g414080	VF1L
AX-181198060	1.2	509.039	1g414360	VF1L
AX-181438070	1.2	510.274	1g417920	VF1L
AX-416777589	1.2	512.807	Ung087400	VF0
AX-181491864	2	0	2g111920	VF2
AX-181481328	2	0	NA	VF2
AX-181499986	2	11.809	2g094120	VF2
AX-416763947	2	11.809	2g094080	VF2
AX-416759341	2	12.9997	2g091240	VF2
AX-416805032	2	12.9997	2g090160	VF2
AX-181148173	2	14.1764	2g089040	VF2
AX-181438890	2	14.1764	2g088280	VF2
AX-416791407	2	16.0065	2g084320	VF2
AX-416805919	2	19.0968	2g083320	VF2
AX-181176499	2	19.0968	Ung081440	VF0
AX-416801210	2	20.9048	2g082760	VF2
AX-181453893	2	20.9048	2g082560	VF2
AX-181471027	2	22.7575	2g080400	VF2
AX-416732767	2	24.5876	2g076880	VF2
AX-181463850	2	24.5876	2g076480	VF2
AX-416744212	2	27.1214	NA	VF2
AX-181494995	2	28.3412	2g072360	VF2
AX-416776299	2	28.3412	2g072080	VF2
AX-181191782	2	35.4306	2g064520	VF2	P1_PH_2024/25*
AX-416775385	2	48.8185	2g066800	VF2	P1_PH_2024/25*
AX-416760865	2	49.421	2g064480	VF2	P1_PH_2024/25*
AX-416742664	2	50.5977	2g064160	VF2	P1_PH_2024/25*
AX-181147541	2	51.7884	2g058880	VF2	P1_PH_2024/25*
AX-181468268	2	52.3631	2g058240	VF2	P1_PH_2024/25*
AX-416788794	2	54.7746	2g056400	VF2	P1_PH_2024/25*
AX-181469614	2	55.3629	2g054480	VF2	P1_PH_2024/25*
AX-181468420	2	55.9376	2g054120	VF2	P1_PH_2024/25*
AX-181484974	2	59.028	2g052600	VF2
AX-181147825	2	59.5962	2g052800	VF2
AX-181154853	2	60.1709	NA	VF2
AX-416753251	2	61.9574	2g048240	VF2
AX-181195045	2	62.5256	2g047560	VF2
AX-416742335	2	62.5256	2g047520	VF2
AX-181196918	2	63.6752	2g047160	VF2
AX-416764733	2	65.4407	2g045880	VF2
AX-416768532	2	67.2271	2g043000	VF2
AX-416767881	2	67.8154	2g044120	VF2
AX-416785667	2	68.4107	2g041080	VF2
AX-416814920	2	69.0131	NA	VF2
AX-416802778	2	69.6014	2g039760	VF2
AX-416744696	2	70.1897	2g039360	VF2
AX-181458857	2	70.7849	2g039360	VF2
AX-181484175	2	82.3505	2g043920	VF2
AX-416805761	2	82.9603	2g044640	VF2
AX-181201667	2	84.1801	2g045360	VF2
AX-416809631	2	86.0559	2g046440	VF2
AX-181489768	2	87.261	2g046800	VF2
AX-181494855	2	89.7321	2g048960	VF2
AX-181484208	2	90.3069	2g048520	VF2
AX-416754310	2	92.0933	2g049320	VF2
AX-416764574	2	92.6748	2g050280	VF2
AX-181449266	2	93.8655	2g050840	VF2
AX-416779203	2	125.339	2g043560	VF2
AX-416744950	2	126.574	2g044880	VF2
AX-416730404	2	127.809	2g045560	VF2
AX-416740577	2	127.809	2g045720	VF2
AX-181483852	2	129.639	2g046040	VF2
AX-416757457	2	130.227	2g046440	VF2	P1_Af2_DSS_ch_1999
AX-416815453	2	132.668	2g047520	VF2	P1_Af2_DSS_ch_1999
AX-181450263	2	132.668	2g047360	VF2	P1_Af2_DSS_ch_1999
AX-416743888	2	133.25	2g048480	VF2	P1_Af2_DSS_ch_1999
AX-181439532	2	135.036	2g049280	VF2	P1_Af2_DSS_ch_1999	P1_Af2_DSL_ch_1998
AX-181500890	2	136.823	2g050640	VF2	P1_Af2_DSS_ch_1999	P1_Af2_DSL_ch_1998
AX-181147798	2	137.404	2g052680	VF2	P1_Af2_DSS_ch_1999	P1_Af2_DSL_ch_1998
AX-181470570	2	137.404	2g052560	VF2	P1_Af2_DSS_ch_1999	P1_Af2_DSL_ch_1998
AX-181486886	2	137.986	2g052480	VF2	P1_Af2_DSS_ch_1999	P1_Af2_DSL_ch_1998
AX-181149025	2	137.986	2g052480	VF2	P1_Af2_DSS_ch_1999	P1_Af2_DSL_ch_1998
AX-181497856	2	138.567	NA	VF2	P1_Af2_DSS_ch_1999	P1_Af2_DSL_ch_1998
AX-416817845	2	138.567	2g052960	VF2	P1_Af2_DSS_ch_1999	P1_Af2_DSL_ch_1998
AX-181486687	2	139.833	2g053960	VF2	P1_Af2_DSS_ch_1999	P1_Af2_DSL_ch_1998
AX-416781159	2	142.335	2g054760	VF2	P1_Af2_DSS_ch_1999	P1_Af2_DSL_ch_1998
AX-181154313	2	142.93	2g055120	VF2	P1_Af2_DSS_ch_1999	P1_Af2_DSL_ch_1998
AX-181481224	2	143.54	2g055880	VF2		P1_Af2_DSL_ch_1998
AX-181151538	2	143.54	NA	VF2		P1_Af2_DSL_ch_1998
AX-416787674	2	144.135	2g056200	VF2		P1_Af2_DSL_ch_1998
AX-416794790	2	145.34	2g057480	VF2
AX-416762488	2	145.936	2g057560	VF2
AX-181187989	2	145.936	2g057320	VF2
AX-416807558	2	148.407	NA	VF2
AX-181154098	2	148.407	2g057880	VF2
AX-416741926	2	149.002	2g058680	VF2
AX-416810598	2	149.59	2g059120	VF2
AX-416823191	2	149.59	2g058480	VF2
AX-416759405	2	152.031	2g059880	VF2	P1_PP_2023/24
AX-416755969	2	152.62	5g167360	VF2	P1_PP_2023/24
AX-181152739	2	153.208	2g060680	VF2	P1_PP_2023/24
AX-416747037	2	153.208	2g060480	VF2	P1_PP_2023/24
AX-181185580	2	154.458	2g063760	VF2	P1_PP_2023/24
AX-181488287	2	155.061	2g062760	VF2	P1_PP_2023/24
AX-181451738	2	155.663	2g063640	VF2	P1_PP_2023/24
AX-181482934	2	156.258	2g064000	VF2	P1_PP_2023/24
AX-416747900	2	158.76	2g067920	VF2	P1_PP_2023/24
AX-181185977	2	162.716	2g072240	VF2	P1_PP_2023/24
AX-181205299	2	163.333	2g070840	VF2	P1_PP_2023/24
AX-181170092	2	165.867	2g073960	VF2
AX-181449292	2	166.455	2g074320	VF2
AX-416773922	2	167.058	2g075320	VF2
AX-181488629	2	167.668	2g077160	VF2
AX-416776249	2	167.668	2g077400	VF2
AX-181189708	2	168.263	2g078120	VF2
AX-416786275	2	168.858	2g078520	VF2
AX-181450550	2	169.46	Ung077200	VF0
AX-181442263	2	169.46	Ung077160	VF0
AX-416795525	2	170.07	2g081200	VF2
AX-416743356	2	170.07	2g081200	VF2
AX-181473391	2	171.29	2g083040	VF2
AX-181484533	2	171.29	2g082880	VF2
AX-416780407	2	173.12	2g083400	VF2
AX-181484112	2	176.21	2g084640	VF2
AX-181185708	2	178.041	2g088800	VF2
AX-181147838	2	178.041	2g089200	VF2
AX-181439802	2	179.827	2g090120	VF2
AX-416749710	2	179.827	2g090840	VF2
AX-416728660	2	181.018	2g093320	VF2
AX-181154504	2	181.018	2g093680	VF2
AX-181202166	2	181.606	2g095120	VF2
AX-181491991	2	181.606	2g095280	VF2
AX-181183933	2	182.811	2g099360	VF2
AX-416811679	2	183.406	2g098080	VF2
AX-181187298	2	183.406	2g098080	VF2
AX-181483624	2	185.259	2g099520	VF2
AX-181185637	2	185.259	2g099560	VF2
AX-416751519	2	185.862	2g100400	VF2
AX-416781560	2	185.862	2g099720	VF2
AX-416758689	2	186.457	2g102240	VF2
AX-416780120	2	188.333	NA	VF0
AX-416780121	2	188.333	NA	VF0
AX-181456431	2	188.928	2g104520	VF2
AX-416723886	2	189.523	2g104680	VF2
AX-181439926	2	189.523	2g104680	VF2
AX-416774353	2	190.111	2g105040	VF2
AX-416786118	2	190.7	2g106880	VF2
AX-416742856	2	190.7	2g106280	VF2
AX-416816569	2	191.288	2g106640	VF2
AX-181150337	2	197.159	2g109680	VF2
AX-181160774	2	200.249	2g109960	VF2
AX-181157586	2	200.838	2g110960	VF2
AX-416722665	2	200.838	2g111360	VF2
AX-181177493	2	201.419	2g112440	VF2
AX-181187932	2	201.419	2g112600	VF2
AX-181445471	2	202.007	2g113240	VF2
AX-181439770	2	202.007	2g113120	VF2
AX-416817088	2	203.184	NA	VF2
AX-416763304	2	203.184	2g114720	VF2
AX-416721867	2	203.759	NA	VF0
AX-416723653	2	204.327	2g115320	VF2
AX-181168036	2	204.908	2g117280	VF2
AX-181194154	2	204.908	2g116840	VF2
AX-181191100	2	205.483	2g118480	VF2
AX-181199889	2	205.483	2g118560	VF2
AX-181456534	2	206.071	2g121480	VF2
AX-416817097	2	206.071	2g121480	VF2
AX-181205216	2	206.646	2g127160	VF2
AX-181205482	2	206.646	2g131680	VF2
AX-416762032	2	207.227	2g128040	VF2
AX-416721939	2	211.727	2g137040	VF2
AX-181473788	2	212.322	2g138000	VF2
AX-181166454	2	212.322	2g137600	VF2
AX-181205204	2	212.917	2g139840	VF2
AX-181162085	2	212.917	2g140760	VF2
AX-181178624	2	213.506	2g142280	VF2
AX-416764320	2	214.696	2g142960	VF2
AX-416780746	2	214.696	2g143320	VF2
AX-181148460	2	215.299	2g144160	VF2
AX-181189191	2	215.299	NA	VF2
AX-416727788	2	215.901	2g145160	VF2
AX-416796560	2	216.496	2g146160	VF2
AX-416798582	2	216.496	NA	VF0
AX-181464700	2	217.099	2g149000	VF2
AX-181168662	2	217.099	2g149240	VF2	P1_Af2_DSL_ch_1999
AX-181481828	2	217.701	2g151760	VF2	P1_Af2_DSL_ch_1999	P1_Af2_DSL_F_2005/06
AX-416732814	2	219.601	2g156880	VF2	P1_Af2_DSL_ch_1999	P1_Af2_DSL_F_2005/06
AX-181438610	2	219.601	2g154480	VF2	P1_Af2_DSL_ch_1999	P1_Af2_DSL_F_2005/06
AX-181484311	2	220.211	2g158080	VF2	P1_Af2_DSL_ch_1999	P1_Af2_DSL_F_2005/06
AX-181486160	2	220.813	2g159040	VF2	P1_Af2_DSL_ch_1999	P1_Af2_DSL_F_2005/06
AX-181462394	2	220.813	2g158600	VF2	P1_Af2_DSL_ch_1999	P1_Af2_DSL_F_2005/06
AX-181491909	2	226.842	2g165480	VF2	P1_Af2_DSL_ch_1999	P1_Af2_DSL_F_2005/06
AX-181453507	2	226.842	2g165000	VF2	P1_Af2_DSL_ch_1999	P1_Af2_DSL_F_2005/06
AX-181147805	2	227.43	2g165440	VF2	P1_Af2_DSL_ch_1999	P1_Af2_DSL_F_2005/06
AX-416787519	2	227.43	NA	VF0	P1_Af2_DSL_ch_1999	P1_Af2_DSL_F_2005/06
AX-416736377	2	229.933	3g085080	VF2	P1_Af2_DSL_ch_1999	P1_Af2_DSL_F_2005/06
AX-416820010	2	229.933	2g169840	VF2	P1_Af2_DSL_ch_1999	P1_Af2_DSL_F_2005/06
AX-181495149	2	232.374	2g170760	VF2		P1_Af2_DSL_F_2005/06
AX-416753233	2	233.55	2g171840	VF2
AX-416768698	2	238.631	2g173360	VF2
AX-416812406	2	239.206	2g173160	VF2
AX-181495580	2	239.78	2g173480	VF2
AX-181169860	2	240.957	2g174280	VF2
AX-416781925	2	240.957	NA	VF2
AX-416743122	2	242.162	NA	VF2
AX-416734350	2	242.162	2g175560	VF2
AX-181148369	2	242.75	2g177760	VF2
AX-181206775	2	243.339	NA	VF2
AX-416794252	2	243.339	NA	VF2
AX-181189692	2	243.913	2g179840	VF2
AX-181177038	2	243.913	2g180200	VF2
AX-181165388	2	245.104	2g178480	VF2
AX-181486441	2	250.318	2g184480	VF2
AX-416813703	2	250.318	2g183640	VF2
AX-181500175	2	252.672	2g182280	VF2
AX-416782207	2	253.241	2g181640	VF2
AX-181482154	2	253.809	2g183000	VF2
AX-416817807	2	253.809	2g182320	VF2
AX-416816432	2	254.383	2g183480	VF2
AX-181175939	2	254.958	2g183560	VF2
AX-181494799	2	255.533	2g185200	VF2
AX-416730281	2	256.128	2g186920	VF2
AX-181447289	2	256.724	2g186520	VF2
AX-181184620	2	257.873	2g187480	VF2
AX-181499442	2	259.036	2g187800	VF2
AX-181453971	2	259.611	2g188160	VF2
AX-181490588	2	260.774	2g187560	VF2
AX-181157247	2	262.65	2g190120	VF2
AX-416752140	2	264.502	2g191960	VF2
AX-181490353	2	266.355	2g193120	VF2
AX-416751596	2	266.958	2g193280	VF2
AX-181470743	2	268.208	2g194520	VF2
AX-416784824	2	268.818	2g193680	VF2
AX-181494026	2	269.435	2g196080	VF2
AX-181156782	2	269.435	2g195080	VF2
AX-416740188	2	269.435	2g196320	VF2
AX-416763238	2	270.037	2g196880	VF2
AX-181198842	2	270.633	2g198360	VF2
AX-183578104	2	270.633	Ung009800	VF2
AX-416732337	2	271.235	2g196960	VF2
AX-416794740	2	271.852	2g199680	VF2
AX-181484187	2	273.043	2g201080	VF2
AX-416793352	2	274.248	2g203960	VF2
AX-416814615	2	274.248	NA	VF2
AX-181487590	2	274.843	2g202600	VF2
AX-416812605	2	275.439	Ung029600	VF2
AX-416823645	2	276.034	6g048920	VF2
AX-181165836	2	277.239	2g206080	VF2
AX-181198987	2	279.741	2g205480	VF2
AX-416724955	2	284.36	2g209720	VF2
AX-416805847	2	284.36	2g210000	VF2
AX-416810384	2	284.948	2g210800	VF2
AX-181154139	2	286.778	2g211880	VF2
AX-416776735	2	287.38	NA	VF2
AX-416819742	2	290.59	2g218080	VF2
AX-416815261	2	291.192	2g217160	VF2
AX-416802478	2	293.694	2g223840	VF2
AX-181487316	2	296.196	2g227560	VF2
AX-416728625	2	296.806	2g227160	VF2
AX-416728624	2	296.806	2g227160	VF2
AX-416811165	2	298.659	2g231640	VF2
AX-416737758	2	299.254	2g233240	VF2
AX-181195784	2	299.254	2g233640	VF2
AX-416813467	2	303.108	NA	VF2
AX-416765348	2	307.012	2g239680	VF2
AX-181177262	2	310.221	NA	VF2
AX-181177259	2	310.221	NA	VF0
AX-416814410	2	312.097	2g247280	VF2
AX-416742161	2	315.951	2g249320	VF2
AX-416731927	2	315.951	Ung037280	VF0
AX-181155789	2	316.539	2g270880	VF2
AX-416790042	2	316.539	2g262440	VF2
AX-181178779	2	317.135	2g275560	VF2
AX-181178777	2	317.135	2g275560	VF2
AX-416788439	2	318.354	2g248080	VF2
AX-416776267	3	0	3g078200	VF3
AX-416801690	3	0	3g077080	VF3
AX-416769483	3	0.6098	3g076280	VF3
AX-181184467	3	1.2122	3g076720	VF3
AX-181192095	3	4.381	3g073200	VF3
AX-181195562	3	4.381	Ung102600	VF0
AX-416762117	3	4.9763	Ung030120	VF0
AX-181198849	3	5.5646	3g072680	VF3
AX-181442832	3	6.7412	3g071280	VF3
AX-181170138	3	9.1527	3g068120	VF3
AX-416789199	3	9.7275	NA	VF3
AX-416773966	3	12.1102	NA	VF3
AX-416768793	3	13.33	3g063560	VF3
AX-181175437	3	13.9183	Ung033200	VF0
AX-181490763	3	14.4738	3g062720	VF3
AX-181497101	3	15.5976	3g062040	VF3
AX-416767727	3	17.8981	3g060320	VF3
AX-181173148	3	19.0219	3g058760	VF3
AX-181470632	3	21.3491	3g057160	VF3
AX-416758489	3	21.9047	Ung113760	VF3
AX-181448096	3	22.4603	NA	VF3
AX-416818161	3	25.44	3g051600	VF3
AX-181184250	3	27.9112	3g048960	VF3
AX-416743318	3	34.8038	3g040240	VF3
AX-181454372	3	35.3921	3g040200	VF3
AX-181151253	3	37.833	3g039680	VF3
AX-416799634	3	41.6378	NA	VF3
AX-416744796	3	44.6904	Ung055440	VF0
AX-416796970	3	45.2718	Ung055440	VF0
AX-181481661	3	45.8532	3g037760	VF3
AX-416753983	3	49.6103	3g028600	VF3
AX-416783560	3	50.2056	3g025440	VF3
AX-181458165	3	50.7938	3g025760	VF3
AX-416732900	3	51.3891	3g024760	VF3
AX-416724534	3	55.3447	3g022160	VF3
AX-416787443	3	55.94	NA	VF3
AX-181167801	3	56.5424	3g022400	VF3
AX-416770232	3	60.551	3g019960	VF3
AX-181461235	3	64.455	3g016760	VF3
AX-416739906	3	67.6645	3g015440	VF3
AX-416770479	3	70.8333	3g014960	VF3
AX-181486269	3	72.0384	3g014360	VF3
AX-181446754	3	75.8431	Ung116960	VF0
AX-416781991	3	76.4179	Ung057840	VF0
AX-181152159	3	76.4179	3g012760	VF3
AX-416722669	3	76.9926	3g012040	VF3
AX-181465042	3	77.5674	3g012440	VF3
AX-416796365	3	78.7304	3g002960	VF3
AX-416737560	3	79.3051	NA	VF3
AX-181189963	3	79.3051	3g009560	VF3
AX-416745908	3	79.8798	3g003200	VF3
AX-416791956	3	80.4546	Ung069640	VF0
AX-416751524	3	81.0293	3g001000	VF3
AX-181487701	3	98.9753	3g017960	VF3
AX-416772452	3	107.135	3g038440	VF3
AX-416793968	3	109.011	3g039840	VF3
AX-181197617	3	112.18	Ung025640	VF0
AX-181159978	3	115.985	3g051720	VF3
AX-416761670	3	116.559	3g050080	VF3
AX-416737610	3	117.134	3g050040	VF3
AX-416723407	3	118.9	3g052520	VF3
AX-181172392	3	119.461	3g052960	VF3
AX-416782228	3	120.023	3g053640	VF3
AX-181189882	3	120.585	3g052640	VF3
AX-181484732	3	121.722	3g058360	VF3
AX-181185931	3	123.996	3g060640	VF3
AX-416779902	3	125.107	3g059120	VF3
AX-181486459	3	125.657	3g062040	VF3
AX-416733499	3	126.206	3g063120	VF3
AX-181197796	3	126.762	3g064240	VF3
AX-416796670	3	127.317	3g064720	VF3
AX-416741065	3	127.317	NA	VF0
AX-416722804	3	127.873	3g064480	VF3
AX-416749920	3	129.009	3g066840	VF3
AX-416759464	3	129.571	3g066480	VF3
AX-181161362	3	129.571	NA	VF0
AX-181488899	3	136.278	3g084520	VF3
AX-181175987	3	137.441	3g085520	VF3
AX-181456152	3	138.016	3g085720	VF3
AX-181493016	3	139.179	3g088120	VF3	P1_Af3_DSL_ch_2024
AX-181191513	3	140.965	3g090720	VF3	P1_Af3_DSL_ch_2024
AX-416810838	3	141.547	3g091600	VF3	P1_Af3_DSL_ch_2024
AX-181485437	3	142.751	3g096760	VF3	P1_Af3_DSL_ch_2024
AX-181485387	3	143.347	3g098320	VF3	P1_Af3_DSL_ch_2024
AX-416730534	3	144.524	3g103800	VF3	P1_Af3_DSL_ch_2024
AX-416804920	3	145.085	3g105080	VF3	P1_Af3_DSL_ch_2024
AX-416732361	3	146.235	3g108160	VF3	P1_Af3_DSL_ch_2024
AX-416791287	3	148.618	3g109720	VF3	P1_Af3_DSL_ch_2024
AX-416741670	3	149.179	3g110280	VF3
AX-416740627	3	149.741	4g029560	VF3
AX-181483559	3	150.303	3g114600	VF3
AX-181489730	3	155.952	3g136400	VF3
AX-416730160	3	156.527	3g137760	VF3
AX-181205742	3	157.108	3g139920	VF3
AX-416733969	3	157.69	NA	VF0
AX-416749511	3	159.476	3g143840	VF3		P1_LS_2023/24
AX-181195713	3	160.667	3g150280	VF3	P1_PH_2023/24*	P1_LS_2023/24
AX-416722924	3	161.255	3g156120	VF3	P1_PH_2023/24*	P1_LS_2023/24
AX-416803125	3	161.843	3g156600	VF3	P1_PH_2023/24*	P1_LS_2023/24
AX-416763051	3	164.284	3g159640	VF3	P1_PH_2023/24*	P1_LS_2023/24
AX-416721892	3	165.475	3g161240	VF3	P1_PH_2023/24*	P1_LS_2023/24
AX-181462893	3	166.056	3g161640	VF3	P1_PH_2023/24*	P1_LS_2023/24	P1_LS_2024/25
AX-416764557	3	167.909	3g163520	VF3		P1_LS_2023/24	P1_LS_2024/25
AX-416722086	3	171.119	3g169200	VF3		P1_LS_2023/24	P1_LS_2024/25
AX-416760286	3	171.714	3g168680	VF3		P1_LS_2023/24	P1_LS_2024/25
AX-181180226	3	176.272	3g178840	VF3
AX-416795089	3	176.867	3g178560	VF3
AX-416770466	3	194.813	NA	VF0
AX-416825802	3	227.492	3g001040	VF3
AX-416807440	3	227.492	3g003480	VF3
AX-181161084	3	228.054	3g003640	VF3
AX-181495306	3	228.054	3g000960	VF3
AX-416723550	3	228.616	3g003680	VF3
AX-181474021	3	228.616	3g000720	VF3
AX-181443366	3	229.19	3g010560	VF3	P1_Af3_DSS_ch_2024
AX-181456246	3	229.19	3g001880	VF3	P1_Af3_DSS_ch_2024
AX-416751876	3	229.765	NA	VF3	P1_Af3_DSS_ch_2024
AX-181486823	3	230.34	3g008360	VF3	P1_Af3_DSS_ch_2024
AX-181447395	3	230.34	3g008800	VF3	P1_Af3_DSS_ch_2024
AX-416752157	3	230.908	3g012040	VF3	P1_Af3_DSS_ch_2024
AX-416761284	3	232.653	3g012640	VF3	P1_Af3_DSL_ch_2024
AX-181481511	3	233.83	3g013120	VF3	P1_Af3_DSS_ch_2024
AX-181498827	3	235.006	3g013680	VF3	P1_Af3_DSS_ch_2024
AX-181488745	3	235.595	3g013320	VF3	P1_Af3_DSS_ch_2024
AX-181483912	3	236.183	3g013600	VF3	P1_Af3_DSS_ch_2024
AX-416765225	3	237.374	3g014400	VF3	P1_Af3_DSS_ch_2024
AX-181483303	3	239.845	Ung003000	VF0	P1_Af3_DSS_ch_2024
AX-416733444	3	241.05	3g015080	VF3	P1_Af3_DSS_ch_2024
AX-416823821	3	245.668	3g017160	VF3	P1_Af3_DSS_ch_2024
AX-181197103	3	246.888	3g017400	VF3
AX-416801187	3	250.792	Ung060680	VF0
AX-416824713	3	252.012	3g020280	VF3
AX-181489243	3	253.82	3g021000	VF3
AX-181474836	3	254.996	3g020960	VF3
AX-416795671	3	256.173	3g022760	VF3
AX-416781867	3	256.173	3g022600	VF3
AX-181482676	3	256.748	3g022760	VF3
AX-181195900	3	257.329	3g023960	VF3
AX-416769724	3	259.116	3g024040	VF3
AX-416764185	3	262.206	Ung090960	VF0
AX-181487530	3	263.383	Ung090920	VF0
AX-416764876	3	265.794	3g035880	VF3
AX-416744401	3	266.957	3g033840	VF3
AX-416793127	3	266.957	3g033200	VF3
AX-181162353	3	268.134	3g034240	VF3
AX-416766053	3	268.715	3g036400	VF3
AX-416755546	3	270.502	3g037240	VF3
AX-416777394	3	276.531	NA	VF0
AX-416793527	3	279.002	3g039960	VF3
AX-181193512	3	280.81	3g040400	VF3
AX-416760494	3	282.618	3g047480	VF3
AX-181446540	3	283.838	3g045000	VF3
AX-416799938	3	285.69	2g123880	VF3
AX-416745331	3	288.9	3g041120	VF3
AX-416774568	3	291.402	3g048880	VF3
AX-181474259	3	293.873	3g049720	VF3
AX-181202897	3	295.064	3g050440	VF3
AX-181459506	3	295.639	3g051320	VF3
AX-416725191	3	296.207	3g051200	VF3
AX-181500328	3	296.207	NA	VF3
AX-181447136	3	297.37	3g051960	VF3
AX-181188789	3	298.533	3g053240	VF3
AX-181192269	3	299.669	3g053040	VF3
AX-181154330	3	301.997	3g057320	VF3
AX-181484515	3	302.552	3g057520	VF3
AX-416774826	3	302.552	3g058160	VF3
AX-416739093	3	303.108	3g058120	VF3
AX-416795172	3	303.108	3g058280	VF3
AX-416740528	3	304.813	3g060000	VF3
AX-181488530	3	312.101	3g065920	VF3
AX-181452502	3	312.101	3g065920	VF3
AX-181442834	3	312.676	3g065680	VF3
AX-416734662	3	315.147	3g070880	VF3
AX-181196797	3	315.728	3g072320	VF3
AX-416763584	3	316.303	3g072560	VF3
AX-416741528	3	317.494	3g073720	VF3
AX-416816014	3	318.089	3g074400	VF3
AX-416811077	3	318.089	3g074400	VF3
AX-416766121	3	318.692	3g075080	VF3
AX-181205254	3	320.544	3g076280	VF3
AX-181472694	3	321.139	3g078080	VF3
AX-416774828	3	321.139	3g078240	VF3
AX-416742092	3	321.735	3g077520	VF3
AX-181469543	3	322.954	3g079120	VF3
AX-416766681	3	324.174	3g080520	VF3
AX-416756753	3	324.777	3g080640	VF3
AX-181448370	3	325.379	3g081080	VF3
AX-416765964	3	325.379	3g081280	VF3
AX-416758023	3	325.982	NA	VF3
AX-416762897	3	325.982	3g082200	VF3
AX-181472996	3	326.591	3g083480	VF3
AX-181499421	3	327.187	3g083400	VF3
AX-416792704	3	327.782	3g083960	VF3
AX-181497324	3	327.782	3g083680	VF3
AX-416735975	3	328.384	3g084840	VF3
AX-181494033	3	328.987	3g084960	VF3
AX-181493400	3	328.987	3g085040	VF3
AX-181481733	3	329.589	3g085160	VF3
AX-181438156	3	332.799	3g087760	VF3
AX-181484236	3	332.799	3g088120	VF3
AX-181152766	3	334.651	3g090440	VF3
AX-181177852	3	335.871	3g091320	VF3
AX-416802506	3	336.474	3g094320	VF3
AX-416773163	3	338.326	3g095960	VF3
AX-181484701	3	338.326	3g097600	VF3
AX-181196087	3	338.915	3g097920	VF3
AX-181440398	3	338.915	3g098480	VF3
AX-181467972	3	340.091	3g103720	VF3
AX-416730533	3	340.091	3g103800	VF3
AX-181486900	3	340.653	3g104600	VF3
AX-181203083	3	340.653	3g105800	VF3
AX-416797055	3	341.215	3g107000	VF3
AX-416807096	3	342.352	3g107040	VF3
AX-181451220	3	342.92	3g108200	VF3
AX-181491417	3	347.937	3g121080	VF3
AX-416753541	3	348.498	3g113200	VF3
AX-181451331	3	348.498	3g110240	VF3
AX-181456670	3	349.067	3g113760	VF3
AX-416751547	3	350.216	3g114600	VF3
AX-416815418	3	350.784	3g115000	VF3
AX-181187072	3	351.353	3g115240	VF3
AX-181147836	3	355.631	NA	VF0
AX-181486011	3	356.2	3g118120	VF3
AX-181470435	3	356.768	3g118320	VF3
AX-181189713	3	356.768	3g118480	VF3
AX-416749998	3	357.336	3g120800	VF3
AX-181147677	3	357.336	3g120800	VF3
AX-416766605	3	357.904	NA	VF3
AX-416729862	3	357.904	NA	VF3
AX-416818955	3	358.472	3g123920	VF3
AX-416760725	3	359.609	3g124120	VF3
AX-181162938	3	360.184	3g126280	VF3
AX-181183224	3	360.184	3g126960	VF3
AX-181173418	3	360.772	3g128080	VF3
AX-416722951	3	360.772	3g128800	VF3
AX-416734947	3	361.977	NA	VF0
AX-181468548	3	361.977	3g130280	VF3
AX-416742186	3	362.587	3g132120	VF3
AX-416731278	3	363.807	NA	VF3
AX-181157527	3	363.807	3g135600	VF3
AX-181457632	3	364.402	3g137040	VF3
AX-416789135	3	365.607	3g139160	VF3
AX-416780600	3	369.412	3g145440	VF3
AX-416751434	3	369.412	NA	VF3
AX-181471718	3	370.014	NA	VF3
AX-181460523	3	370.014	NA	VF3
AX-181494593	3	371.867	3g156640	VF3
AX-416802678	3	371.867	NA	VF3
AX-181441632	3	372.448	3g158440	VF3
AX-181472875	3	379.341	NA	VF3
AX-181171214	3	381.875	3g165320	VF3
AX-416773017	3	386.493	NA	VF3
AX-181485442	3	387.096	3g171640	VF3
AX-181482752	3	389.598	3g174480	VF3
AX-181471316	3	396.587	3g180760	VF3
AX-416723057	3	397.19	3g181160	VF3
AX-416725824	3	397.792	3g181600	VF3
AX-181158582	3	399.012	3g183520	VF3
AX-181488030	3	399.012	3g184760	VF3
AX-416794265	3	399.6	3g184640	VF3
AX-181154238	3	399.6	3g182800	VF3
AX-416763744	3	400.777	3g185480	VF3
AX-181500931	3	402.607	3g186560	VF3
AX-181491513	3	403.195	3g187080	VF3
AX-416820874	3	406.286	3g188920	VF3
AX-181452053	3	407.462	3g189520	VF3
AX-416775327	3	408.05	3g191120	VF3
AX-416743751	3	408.639	3g191680	VF3
AX-181472961	3	408.639	3g192600	VF3
AX-416725770	3	409.829	2g195720	VF3
AX-416733910	3	411.034	3g195720	VF3
AX-181198919	3	414.087	3g201680	VF3
AX-416776372	3	414.087	3g201360	VF3
AX-181182721	3	414.655	3g203080	VF3
AX-181453783	3	414.655	3g204920	VF3
AX-181481559	3	415.792	Ung077960	VF0
AX-181442192	3	415.792	3g206200	VF3
AX-416806432	3	416.373	3g207760	VF3
AX-181500529	3	418.785	3g208440	VF3
AX-181184825	3	418.785	3g208800	VF3
AX-416765939	3	419.34	3g207920	VF3
AX-181483761	3	419.902	3g210960	VF3
AX-181161153	3	420.464	3g211840	VF3
AX-181469157	3	420.464	NA	VF3
AX-181153347	3	421.032	3g212920	VF3
AX-416803546	3	421.594	3g213960	VF3
AX-416723221	3	422.169	3g214560	VF3
AX-181491739	3	423.318	3g216160	VF3
AX-416778713	3	427.029	3g219560	VF3
AX-416721857	3	428.205	3g219640	VF3
AX-181171948	3	429.971	3g220080	VF3
AX-416733943	3	432.987	3g222800	VF3
AX-181487764	3	433.561	3g222800	VF3
AX-416788455	3	434.143	5g113880	VF3
AX-416729694	3	434.143	3g225000	VF3
AX-416792889	3	435.32	3g225720	VF3
AX-416816223	3	437.791	3g227440	VF3
AX-416741166	3	439.026	3g228240	VF3
AX-416741165	3	439.614	3g228240	VF3
AX-181462198	3	440.834	3g230800	VF3
AX-416747848	3	440.834	NA	VF3
AX-416768687	3	441.415	Ung106240	VF0
AX-181167271	3	441.415	3g229760	VF3
AX-181469813	3	442.017	3g235600	VF3
AX-416755271	3	442.62	NA	VF3
AX-416728084	3	442.62	3g237920	VF3
AX-416770819	3	444.473	3g235920	VF3
AX-181174030	3	478.221	3g165520	VF3
AX-181495873	3	479.384	3g164880	VF3
AX-416751636	3	502.442	3g149240	VF3
AX-181500540	3	502.442	3g150760	VF3
AX-181487453	3	503.662	3g155840	VF3
AX-416751104	3	504.838	3g158320	VF3
AX-416796123	3	507.31	3g160680	VF3
AX-181469185	3	507.898	3g161120	VF3
AX-416807212	3	508.473	3g161720	VF3
AX-416789938	3	512.23	3g164960	VF3
AX-181156474	3	516.848	3g171960	VF3
AX-416816498	3	517.45	NA	VF3
AX-416824195	3	525.26	3g180760	VF3
AX-416771104	3	528.469	3g184960	VF3
AX-181189357	3	532.274	3g186440	VF3
AX-181441200	3	535.364	3g188240	VF3
AX-181487392	3	535.364	3g188240	VF3
AX-416750211	3	537.866	3g190480	VF3
AX-416807508	3	539.101	3g193880	VF3
AX-181489244	3	540.292	3g195040	VF3
AX-416764599	3	541.469	3g195440	VF3
AX-181447732	3	543.91	3g199360	VF3
AX-416764480	3	545.654	3g199760	VF3
AX-181482467	3	555.364	3g214320	VF3
AX-181466038	3	556.514	3g216160	VF3
AX-416758924	3	558.868	3g218840	VF3
AX-181169224	3	560.593	3g219080	VF3
AX-181179463	3	562.948	3g219840	VF3
AX-416800835	3	565.359	3g232320	VF3
AX-416814888	3	568.412	3g221240	VF3
AX-416725335	3	577.167	3g219440	VF3
AX-416745497	3	578.303	NA	VF0
AX-416755203	3	578.859	3g220000	VF3
AX-416755204	3	579.454	3g220000	VF3
AX-416745656	3	596.15	NA	VF0
AX-416817873	3	602.179	Ung021000	VF0
AX-416770025	3	610.248	NA	VF0
AX-416819505	3	616.36	Ung093680	VF0
AX-416758200	4	0	4g035800	VF4
AX-181190886	4	5.871	4g032040	VF4
AX-181459441	4	6.4328	4g031000	VF4
AX-181470378	4	6.4328	Ung086680	VF0
AX-416815119	4	6.4328	4g029240	VF4
AX-416764671	4	8.7601	4g027000	VF4
AX-181168938	4	8.7601	4g027840	VF4
AX-181495671	4	9.9097	4g026680	VF4
AX-181205083	4	11.6752	Ung088520	VF0
AX-416724556	4	11.6752	4g023040	VF4
AX-181168410	4	12.8248	4g021560	VF4
AX-181168406	4	13.3804	4g021560	VF4
AX-416746794	4	16.3961	4g016560	VF4
AX-181154169	4	16.9708	Ung045040	VF0
AX-181486296	4	16.9708	4g018800	VF4
AX-181447246	4	17.5326	4g017800	VF4
AX-416814018	4	17.5326	4g014680	VF4
AX-416775716	4	18.1279	4g012720	VF4
AX-416817185	4	19.3627	4g010920	VF4
AX-416774937	4	21.1492	4g010200	VF4
AX-181169749	4	23.5319	4g008000	VF4
AX-181460958	4	25.2974	4g005760	VF4
AX-416742526	4	26.447	NA	VF4
AX-181150509	4	27.5966	4g003120	VF4
AX-181184948	4	27.5966	4g003240	VF4
AX-416824177	4	28.1714	4g002280	VF4
AX-416780301	4	29.3344	NA	VF0
AX-181488423	4	30.484	4g005200	VF4
AX-416757424	4	41.2089	4g005040	VF4
AX-416798260	4	42.4139	4g004280	VF4
AX-181192212	4	43.0022	4g004560	VF4
AX-181192213	4	43.5904	4g004560	VF4
AX-416724937	4	44.1787	4g001920	VF4
AX-416755178	4	44.7601	4g000200	VF4
AX-416726100	4	45.3415	4g001720	VF4
AX-181184951	4	45.9229	4g003240	VF4
AX-416728999	4	45.9229	4g003840	VF4
AX-181151631	4	47.1136	4g002000	VF4
AX-181453315	4	47.7019	4g000720	VF4
AX-416783182	4	47.7019	4g002720	VF4
AX-416774467	4	48.3044	NA	VF4
AX-181489273	4	49.4951	4g005200	VF4
AX-181448557	4	50.6718	4g006160	VF4
AX-181482918	4	51.2532	4g006680	VF4
AX-181181583	4	51.8346	4g005920	VF4
AX-416724739	4	53.0253	NA	VF0
AX-416757535	4	53.6136	4g005480	VF4
AX-181484108	4	56.7823	4g008960	VF4
AX-181484482	4	56.7823	4g008640	VF4
AX-416771102	4	57.3776	4g008640	VF4
AX-181161394	4	58.5974	4g008440	VF4
AX-416740087	4	59.1927	4g009240	VF4
AX-416741153	4	59.7879	Ung096840	VF0
AX-416725532	4	60.3832	4g010000	VF4
AX-181180393	4	60.3832	4g010160	VF4
AX-416760696	4	61.5739	4g011120	VF4
AX-181481570	4	62.7506	4g011720	VF4
AX-181453803	4	62.7506	4g011480	VF4
AX-416765384	4	63.3459	NA	VF0
AX-181484276	4	63.9557	4g014640	VF4
AX-416755180	4	64.5581	NA	VF4
AX-181489451	4	64.5581	4g017000	VF4
AX-416822042	4	65.1464	4g016840	VF4
AX-181500342	4	65.1464	NA	VF4
AX-181466382	4	65.7278	4g017560	VF4
AX-181462340	4	65.7278	4g018600	VF4
AX-181470120	4	68.7803	4g019680	VF4
AX-416770712	4	69.9433	4g021280	VF4
AX-181457513	4	71.1063	4g019680	VF4
AX-416755826	4	73.5473	4g024080	VF4
AX-416727852	4	78.6936	4g028880	VF4
AX-181487564	4	78.6936	4g030160	VF4
AX-181488081	4	79.2818	4g032240	VF4
AX-416757104	4	79.2818	4g032160	VF4
AX-416774063	4	80.4585	4g032920	VF4
AX-416760161	4	82.8413	NA	VF0
AX-181155178	4	88.6363	4g034960	VF4
AX-181486889	4	89.2111	4g035200	VF4
AX-416774006	4	89.7858	NA	VF4
AX-416783565	4	90.354	NA	VF0
AX-181179695	4	90.9354	4g035760	VF4
AX-416778736	4	92.7219	4g036200	VF4
AX-416786795	4	95.1334	3g048560	VF4
AX-181147533	4	95.1334	4g038720	VF4
AX-416791433	4	95.7216	4g040080	VF4
AX-416772989	4	96.9124	4g040560	VF4
AX-416722908	4	97.5006	4g041040	VF4
AX-416749519	4	97.5006	4g041400	VF4
AX-416793113	4	98.7354	4g042680	VF4
AX-181484318	4	99.9552	4g043120	VF4
AX-416795585	4	99.9552	4g042920	VF4
AX-181174816	4	100.558	4g043240	VF4
AX-416756498	4	101.153	4g044000	VF4
AX-181206792	4	101.741	4g044200	VF4
AX-181149408	4	102.329	4g044600	VF4
AX-181445189	4	103.534	4g046040	VF4
AX-416821437	4	103.534	4g045440	VF4
AX-181150008	4	104.13	4g049680	VF4
AX-181156424	4	104.13	4g052920	VF4
AX-416763187	4	104.74	4g054040	VF4
AX-181169850	4	105.342	4g055560	VF4
AX-416722450	4	105.342	4g054360	VF4
AX-181174212	4	105.944	4g057000	VF4
AX-181194350	4	106.54	4g057600	VF4
AX-416789117	4	107.142	4g058320	VF4
AX-416748563	4	107.745	4g059040	VF4
AX-416786686	4	108.347	4g060160	VF4
AX-416800186	4	109.567	4g063160	VF4
AX-416814684	4	110.155	4g062880	VF4
AX-416722357	4	110.743	4g063240	VF4
AX-181484042	4	110.743	4g063240	VF4
AX-181484959	4	111.332	Ung013080	VF0
AX-181158534	4	111.92	4g066680	VF4
AX-181487043	4	112.501	Ung070640	VF0
AX-181482493	4	113.083	4g067720	VF4
AX-416777572	4	113.664	4g068240	VF4
AX-181445714	4	114.274	4g074960	VF4
AX-181463252	4	114.274	4g073080	VF4
AX-416781706	4	114.855	4g072080	VF4
AX-416750647	4	114.855	4g068640	VF4
AX-181488233	4	115.465	4g076840	VF4
AX-181168016	4	115.465	4g076960	VF4
AX-416732094	4	118.594	NA	VF4
AX-416820541	4	130.535	4g095360	VF4
AX-181160839	4	133.069	4g098600	VF4
AX-416803244	4	133.671	4g097760	VF4
AX-181453310	4	133.671	4g097720	VF4
AX-181446505	4	134.891	4g100080	VF4
AX-181454284	4	135.472	4g099800	VF4
AX-416762427	4	136.054	NA	VF4
AX-181498886	4	137.244	4g100600	VF4
AX-181485792	4	137.244	4g101920	VF4
AX-416777922	4	138.435	4g102760	VF4
AX-181177510	4	139.626	4g101000	VF4
AX-181177509	4	140.214	4g101000	VF4
AX-181199348	4	140.214	4g102240	VF4
AX-181184724	4	140.802	4g104080	VF4
AX-181184722	4	140.802	4g104080	VF4
AX-416736976	4	141.384	Ung029360	VF0
AX-416763892	4	142.56	1g252720	VF4
AX-416734479	4	143.142	4g105160	VF4
AX-181152297	4	144.928	4g106720	VF4
AX-416755063	4	145.51	4g107600	VF4
AX-181463441	4	145.51	4g108040	VF4
AX-416823386	4	147.981	4g112200	VF4	P1_PL_2023/24*
AX-416764763	4	149.789	NA	VF4	P1_PL_2023/24*
AX-181157467	4	149.789	4g112800	VF4	P1_PL_2023/24*
AX-416781495	4	150.377	4g113040	VF4	P1_PL_2023/24*
AX-181147823	4	152.789	4g114240	VF4	P1_PL_2023/24*
AX-416740671	4	153.377	4g114080	VF4	P1_PL_2023/24*
AX-416794452	4	153.377	4g114640	VF4	P1_PL_2023/24*
AX-416812793	4	153.958	4g115120	VF4	P1_PL_2023/24*
AX-181194555	4	154.54	4g115520	VF4	P1_PL_2023/24*
AX-181147771	4	154.54	4g116280	VF4	P1_PL_2023/24*
AX-181472496	4	155.128	4g116400	VF4	P1_PL_2023/24*
AX-181461289	4	155.709	4g116720	VF4	P1_PL_2023/24*
AX-416740714	4	155.709	4g116760	VF4	P1_PL_2023/24*
AX-416791160	4	156.915	4g117520	VF4	P1_PL_2023/24*
AX-416789402	4	156.915	4g118640	VF4	P1_PL_2023/24*
AX-181183311	4	157.489	4g117560	VF4	P1_PL_2023/24*
AX-416729593	4	158.064	4g118960	VF4	P1_PL_2023/24*
AX-416728063	4	158.639	4g119440	VF4	P1_PL_2023/24*
AX-416753027	4	159.22	2g150720	VF4	P1_PL_2023/24*
AX-181484831	4	159.22	Ung093800	VF0	P1_PL_2023/24*
AX-181467281	4	160.411	1g252440	VF4	P1_PL_2023/24*
AX-181170246	4	161.013	4g123040	VF4	P1_PL_2023/24*
AX-416756414	4	161.616	1g425360	VF4
AX-181489844	4	162.197	4g122480	VF4
AX-181460081	4	162.197	4g122560	VF4
AX-416822279	4	162.8	4g124640	VF4
AX-416785624	4	162.8	4g124520	VF4
AX-181203141	4	163.381	4g124920	VF4
AX-181203139	4	163.962	4g124920	VF4
AX-416824931	4	165.153	4g125480	VF4
AX-416763321	4	165.741	4g125480	VF4
AX-181174187	4	166.33	4g125400	VF4
AX-416741313	4	166.918	Ung090640	VF0
AX-181489852	4	166.918	Ung090640	VF0
AX-416742452	4	167.506	NA	VF0
AX-416762768	4	167.506	4g126200	VF4
AX-181181406	4	168.109	4g127560	VF4
AX-416776599	4	168.711	4g126880	VF4
AX-181493877	4	169.314	Ung012960	VF0
AX-181448238	4	169.916	4g127760	VF4
AX-416767177	4	170.526	4g127880	VF4
AX-416819485	4	171.128	NA	VF0
AX-416781865	4	171.716	NA	VF4
AX-416787200	4	171.716	4g129200	VF4
AX-181149182	4	172.305	4g129160	VF4
AX-416812767	4	174.113	4g129720	VF4
AX-416822361	4	174.113	4g129920	VF4
AX-416751589	4	175.276	4g130680	VF4
AX-416803954	4	175.851	4g130520	VF4
AX-416825821	4	179.561	4g131840	VF4
AX-416733840	4	181.347	4g132800	VF4
AX-416767825	4	183.113	4g134920	VF4
AX-416819244	4	183.113	4g135080	VF4
AX-416825661	4	183.688	4g133760	VF4
AX-416803702	4	183.688	4g134440	VF4
AX-181157184	4	184.851	4g135480	VF4
AX-416821703	4	186	4g136400	VF4
AX-416794147	4	187.191	NA	VF4
AX-181484508	4	189.632	4g138640	VF4
AX-416778935	4	191.397	4g140280	VF4
AX-181491171	4	192.56	4g139760	VF4
AX-416749123	4	196.892	4g142240	VF4
AX-416782429	4	196.892	NA	VF0
AX-181170727	4	198.658	4g142800	VF4
AX-416723372	4	198.658	4g142800	VF4
AX-416733479	4	199.232	4g143240	VF4
AX-181173654	4	200.395	4g143120	VF4
AX-416768427	4	202.836	4g144040	VF4
AX-416797473	4	202.836	NA	VF4
AX-416798070	4	203.999	NA	VF4
AX-181193059	4	206.382	4g145120	VF4
AX-416825504	4	206.95	4g146040	VF4
AX-181193945	4	206.95	4g145800	VF4
AX-181463986	4	208.1	4g146880	VF4
AX-181189799	4	209.224	4g148480	VF4
AX-181163097	4	209.224	4g148600	VF4
AX-416774047	4	211.498	4g154000	VF4
AX-181192927	4	212.041	4g154120	VF4
AX-416751082	4	212.041	4g154360	VF4
AX-416778955	4	212.585	4g154680	VF4
AX-181152179	4	214.834	4g157680	VF4
AX-181472435	4	214.834	4g157520	VF4
AX-181491403	4	215.389	4g160080	VF4
AX-416724119	4	215.389	4g159320	VF4
AX-416797286	4	215.945	Ung032360	VF0
AX-416768935	4	215.945	4g161120	VF4
AX-416785169	4	216.513	NA	VF4
AX-181180911	4	217.676	4g167000	VF4
AX-416724113	4	217.676	4g167360	VF4
AX-416774524	4	218.251	4g168640	VF4
AX-181464923	4	218.251	Ung036920	VF0
AX-416815482	4	219.427	4g170000	VF4
AX-181164482	4	219.427	Ung070480	VF0
AX-181161556	4	219.996	4g170760	VF4
AX-416761193	4	221.159	4g173720	VF4
AX-416746095	4	221.159	4g174840	VF4
AX-181183008	4	221.727	4g177560	VF4
AX-181445127	4	222.295	4g178160	VF4
AX-181150682	4	222.295	4g179960	VF4
AX-181443302	4	222.863	Ung109240	VF0
AX-416726789	4	223.431	4g187520	VF4
AX-416741710	4	223.431	4g184320	VF4
AX-181468733	4	223.993	4g188040	VF4
AX-181491636	4	224.561	4g190280	VF4
AX-181200666	4	225.13	4g194280	VF4
AX-416723567	4	225.13	4g192960	VF4
AX-181495622	4	225.691	4g194440	VF4
AX-181157293	4	225.691	4g195040	VF4
AX-181453109	4	226.26	4g201360	VF4
AX-181494546	4	226.26	4g202200	VF4
AX-416763222	4	226.834	4g205040	VF4
AX-416724953	4	228.011	4g208240	VF4
AX-416776153	4	229.188	4g209240	VF4
AX-416776877	4	229.769	4g211040	VF4
AX-416751473	4	229.769	4g211040	VF4
AX-416776263	4	230.357	4g211320	VF4
AX-416770383	4	231.534	4g210560	VF4
AX-181438589	4	233.321	4g213080	VF4
AX-181199147	4	233.321	Ung058520	VF0
AX-416773495	4	241.853	4g221240	VF4
AX-181485158	4	243.073	4g222560	VF4
AX-416816745	4	243.675	4g224160	VF4
AX-416759969	4	244.895	4g229040	VF4
AX-416772278	4	267.954	4g235040	VF4
AX-181147970	4	269.762	4g233040	VF4
AX-181148516	4	270.35	4g233280	VF4
AX-416755517	4	270.35	NA	VF0
AX-181154491	4	270.945	4g235280	VF4
AX-181490639	4	270.945	4g236880	VF4
AX-181499357	4	271.533	4g237560	VF4
AX-181161978	4	271.533	4g237800	VF4
AX-416729052	4	272.724	4g240240	VF4
AX-416776721	4	273.305	4g240320	VF4
AX-416751234	4	273.305	4g240680	VF4
AX-416734978	4	273.894	4g241840	VF4
AX-181468103	4	274.482	NA	VF0
AX-181493700	4	275.063	4g242040	VF4
AX-181483431	4	275.063	4g242320	VF4
AX-416817911	4	275.659	4g230000	VF4
AX-416764716	4	275.659	4g230040	VF4
AX-181500229	4	276.24	4g230000	VF4
AX-416728036	4	277.46	NA	VF0
AX-181152277	4	277.46	4g225560	VF4
AX-181450861	4	278.055	4g226360	VF4
AX-416766813	4	278.055	4g227440	VF4
AX-181473835	4	278.65	NA	VF4
AX-181193145	4	279.246	4g219640	VF4
AX-181201175	4	279.814	4g219360	VF4
AX-416740665	4	279.814	4g218760	VF4
AX-181149706	4	280.977	4g215240	VF4
AX-416723479	4	280.977	4g217800	VF4
AX-416772979	4	281.545	4g216440	VF4
AX-181160696	4	281.545	4g217640	VF4
AX-181481372	4	282.113	4g213160	VF4
AX-181469843	4	283.25	4g162360	VF4
AX-416727522	4	283.25	4g166800	VF4
AX-416792764	4	294.714	1g210960	VF4
AX-181192457	4	296.522	4g215960	VF4
AX-416771720	4	297.104	4g214120	VF4
AX-416761041	4	297.104	4g214160	VF4
AX-181151474	4	297.685	4g214160	VF4
AX-416792563	4	299.471	4g213040	VF4
AX-416800918	4	301.258	4g209200	VF4
AX-416800919	4	301.833	4g209200	VF4
AX-416769057	4	303.598	4g205120	VF4
AX-416735169	4	303.598	4g204760	VF4
AX-416803473	4	304.166	4g201960	VF4	P1_SPL_2023/24
AX-181497151	4	304.166	Ung115920	VF0	P1_SPL_2023/24
AX-416758146	4	304.728	4g196320	VF4	P1_SPL_2023/24
AX-416736419	4	305.284	4g194240	VF4	P1_SPL_2023/24
AX-181467590	4	306.408	4g187960	VF4	P1_SPL_2023/24
AX-181494254	4	306.963	NA	VF4	P1_SPL_2023/24
AX-416805411	4	307.525	4g182480	VF4	P1_SPL_2023/24
AX-181483162	4	308.675	4g178560	VF4	P1_SPL_2023/24
AX-181165449	4	309.236	4g177520	VF4	P1_SPL_2023/24
AX-181483910	4	309.798	4g176520	VF4	P1_SPL_2023/24
AX-416812220	4	310.36	4g171840	VF4
AX-416745029	4	310.36	4g171560	VF4
AX-181443541	4	313.34	Ung076400	VF0
AX-416783011	4	314.476	4g163120	VF4
AX-416723382	4	315.032	4g160520	VF4
AX-416760325	4	315.032	4g162160	VF4
AX-181487541	4	315.594	4g158360	VF4
AX-416820270	4	316.143	4g157080	VF4
AX-416782332	4	316.687	4g156400	VF4
AX-416748350	4	317.786	4g154040	VF4
AX-416740704	4	320.06	4g148160	VF4
AX-416798412	4	328.815	4g141600	VF4
AX-416789143	4	332.48	4g140400	VF4
AX-416735650	4	338.201	4g136800	VF4
AX-416724165	4	350.234	4g138080	VF4
AX-181159006	4	353.178	4g133440	VF4
AX-416813388	4	353.178	1g246760	VF4
AX-181485476	4	353.74	4g134240	VF4
AX-181482817	4	353.74	4g136480	VF4
AX-181204392	4	354.302	4g136360	VF4
AX-181484299	4	355.439	4g133040	VF4
AX-416811769	4	357.766	4g132360	VF4
AX-416796223	4	360.71	4g131080	VF4
AX-181455159	4	363.065	4g129640	VF4
AX-181488376	4	364.228	4g128040	VF4
AX-181465416	4	364.803	4g128400	VF4
AX-416724674	4	365.398	4g125640	VF4
AX-416740347	4	365.979	4g125680	VF4
AX-416724603	4	366.575	4g122400	VF4
AX-416768616	4	367.149	4g122360	VF4
AX-416757164	4	367.731	Ung034320	VF0
AX-181152914	4	368.306	4g116800	VF4
AX-181489482	4	368.874	4g117480	VF4
AX-181458182	4	370.065	4g116480	VF4
AX-181180730	4	370.653	4g113720	VF4
AX-416814421	4	371.83	4g112920	VF4
AX-416772727	4	373.006	4g112280	VF4
AX-416817830	4	376.216	4g123800	VF4
AX-416788604	4	376.797	4g123800	VF4
AX-181489666	4	377.974	4g123600	VF4
AX-416748196	4	381.143	NA	VF0
AX-181189206	5	0	5g039760	VF5
AX-416731205	5	1.2198	5g040080	VF5
AX-416782431	5	13.5872	5g052320	VF5
AX-181490229	5	14.1896	Ung011960	VF0
AX-416747012	5	14.1896	Ung004360	VF0
AX-416792196	5	14.792	5g116560	VF5
AX-181484845	5	15.3945	5g049800	VF5
AX-181472740	5	18.5633	NA	VF5
AX-416757308	5	19.783	NA	VF5
AX-181497310	5	21.6589	Ung101880	VF0
AX-181458175	5	22.864	5g055600	VF5
AX-181491368	5	25.3351	5g056280	VF5
AX-416775617	5	25.9234	5g056640	VF5
AX-416733058	5	25.9234	5g056680	VF5
AX-416794410	5	27.1736	2g029360	VF5
AX-416817640	5	33.1226	5g057760	VF5
AX-181498081	5	33.6973	5g058000	VF5
AX-181469126	5	34.2788	5g060360	VF5
AX-181166820	5	34.8602	5g061800	VF5
AX-416734491	5	35.4349	NA	VF5
AX-416812045	5	36.0097	NA	VF5
AX-416793785	5	36.5844	NA	VF5
AX-416800385	5	37.1591	5g068600	VF5
AX-181177549	5	37.7339	5g074880	VF5
AX-416729883	5	38.3086	5g075200	VF5
AX-416764105	5	38.8833	5g076200	VF5
AX-416797033	5	39.4581	5g073880	VF5
AX-416819315	5	40.0328	5g075040	VF5
AX-416759751	5	42.504	5g087840	VF5
AX-416724530	5	43.0992	5g087840	VF5
AX-416776460	5	43.6945	5g088960	VF5
AX-416808990	5	44.2828	5g086680	VF5	P1_Oc8_2006/07*
AX-181203317	5	44.871	5g086600	VF5	P1_Oc8_2006/07*
AX-181168797	5	45.4593	5g084400	VF5	P1_Oc8_2006/07*
AX-181162368	5	46.0546	5g084200	VF5	P1_Oc8_2006/07*
AX-416817831	5	47.2596	5g090400	VF5	P1_Oc8_2006/07*
AX-416765826	5	47.841	5g091080	VF5
AX-181441286	5	48.4224	5g091240	VF5
AX-181148852	5	49.0039	5g089600	VF5
AX-416796763	5	50.2236	2g024320	VF5
AX-416754983	5	50.8119	5g096800	VF5
AX-181481443	5	51.3866	5g095080	VF5
AX-416750619	5	53.7694	5g097200	VF5
AX-181458676	5	54.3441	5g097920	VF5
AX-416726343	5	56.089	5g099400	VF5
AX-416794240	5	59.1047	5g100320	VF5
AX-181448124	5	81.7161	5g012200	VF5
AX-181481973	5	82.8791	5g007360	VF5
AX-416765229	5	83.4409	5g006360	VF5
AX-416781924	5	84.0028	5g001360	VF5
AX-416734365	5	84.5842	5g004720	VF5
AX-416797671	5	85.1656	5g004760	VF5
AX-181149416	5	85.7338	5g003440	VF5
AX-416752599	5	94.6097	5g004240	VF5
AX-416797951	5	94.6097	5g004560	VF5
AX-181200497	5	95.1911	5g000120	VF5
AX-181182113	5	95.7725	5g005080	VF5
AX-416790147	5	96.9492	5g006640	VF5
AX-416809289	5	97.5375	5g005200	VF5
AX-181168646	5	98.1257	5g008680	VF5
AX-416765767	5	98.1257	NA	VF0
AX-416822629	5	99.2887	Ung060960	VF0
AX-181481815	5	99.8569	Ung037120	VF0
AX-416812184	5	100.425	Ung037080	VF0
AX-416762931	5	100.993	5g009040	VF5
AX-181490624	5	117.159	5g014080	VF5
AX-416825447	5	121.601	5g008960	VF5	P1_DSP3_F_2005/06*
AX-416763748	5	122.157	NA	VF0	P1_DSP3_F_2005/06*
AX-416754658	5	124.511	Ung082680	VF0	P1_DSP3_F_2005/06*
AX-416806275	5	125.661	5g002200	VF5	P1_DSP3_F_2005/06*	P1_PL_2023/24*
AX-416773659	5	133.73	5g002400	VF5	P1_DSP3_F_2005/06*	P1_PL_2023/24*
AX-181466422	5	134.312	Ung082720	VF0	P1_DSP3_F_2005/06*	P1_PL_2023/24*
AX-181163039	5	136.098	5g000360	VF5	P1_DSP3_F_2005/06*	P1_PL_2023/24*
AX-416744811	5	138.569	NA	VF5	P1_DSP3_F_2005/06*	P1_PL_2023/24*
AX-181179603	5	139.165	5g006600	VF5	P1_DSP3_F_2005/06*	P1_PL_2023/24*
AX-416819919	5	139.739	5g007280	VF5	P1_DSP3_F_2005/06*	P1_PL_2023/24*
AX-416763520	5	139.739	5g006640	VF5	P1_DSP3_F_2005/06*	P1_PL_2023/24*
AX-416788980	5	140.93	5g006440	VF5	P1_DSP3_F_2005/06*	P1_PL_2023/24*
AX-181450738	5	141.511	5g005880	VF5	P1_DSP3_F_2005/06*	P1_PL_2023/24*
AX-416721675	5	142.086	5g007320	VF5	P1_DSP3_F_2005/06*	P1_PL_2023/24*
AX-416765778	5	142.086	5g007360	VF5	P1_DSP3_F_2005/06*	P1_PL_2023/24*
AX-181182802	5	143.249	5g007720	VF5	P1_DSP3_F_2005/06*	P1_PL_2023/24*
AX-181485274	5	144.399	Ung095760	VF0	P1_DSP3_F_2005/06*	P1_PL_2023/24*
AX-181447001	5	145.548	Ung051240	VF0	P1_DSP3_F_2005/06*	P1_PL_2023/24*
AX-416771588	5	145.548	Ung051240	VF0	P1_DSP3_F_2005/06*	P1_PL_2023/24*
AX-181203152	5	146.117	5g008600	VF5	P1_DSP3_F_2005/06*	P1_PL_2023/24*
AX-181495310	5	146.685	5g008640	VF5
AX-181151638	5	147.834	Ung061160	VF0
AX-181483164	5	148.409	Ung061040	VF0
AX-416816227	5	148.984	5g009560	VF5
AX-416746727	5	149.552	5g010040	VF5
AX-416747181	5	149.552	Ung002000	VF0
AX-416815112	5	150.12	5g010040	VF5
AX-416774959	5	150.689	Ung061120	VF0
AX-416789931	5	151.277	NA	VF5
AX-416771514	5	151.879	5g012320	VF5
AX-181493789	5	152.475	5g012480	VF5
AX-181162692	5	154.305	5g012840	VF5
AX-181148286	5	155.51	Ung081080	VF0
AX-416786293	5	156.715	5g013360	VF5
AX-416723456	5	157.31	5g013320	VF5
AX-416802609	5	159.14	5g014040	VF5
AX-181487001	5	159.735	5g013560	VF5
AX-416808759	5	160.331	5g013960	VF5
AX-416773309	5	162.833	5g015200	VF5
AX-181203047	5	163.435	5g015000	VF5
AX-416721901	5	167.289	3g072840	VF5
AX-416750298	5	169.791	5g020640	VF5
AX-416742050	5	169.791	5g025000	VF5
AX-416745264	5	170.393	5g019560	VF5
AX-181198106	5	170.996	5g017760	VF5
AX-416799786	5	172.201	NA	VF0
AX-181463289	5	172.796	5g018840	VF5
AX-416765624	5	176.859	5g028960	VF5
AX-416722588	5	177.462	5g029200	VF5
AX-181163855	5	178.071	5g030840	VF5
AX-181163860	5	178.667	5g030840	VF5
AX-181193174	5	179.269	5g024560	VF5
AX-416800600	5	179.269	NA	VF5
AX-181152205	5	179.864	5g030240	VF5
AX-181173889	5	179.864	5g039200	VF5
AX-416741820	5	180.467	5g038600	VF5
AX-416796210	5	183.001	Ung033720	VF0
AX-416737492	5	185.503	5g035400	VF5
AX-416797404	5	190.929	5g041520	VF5
AX-181154621	5	190.929	5g040680	VF5
AX-416763540	5	198.019	Ung019520	VF0
AX-416769482	5	201.873	5g053040	VF5
AX-416765175	5	208.068	5g054560	VF5
AX-181184976	5	208.678	5g050360	VF5
AX-416770247	5	212.062	5g057080	VF5
AX-181170791	5	215.966	5g059520	VF5
AX-416811332	5	217.248	5g072160	VF5
AX-416759520	5	217.248	NA	VF0
AX-181190485	5	217.836	5g062280	VF5
AX-181486762	5	217.836	5g069840	VF5
AX-416750772	5	218.425	5g063520	VF5
AX-181197335	5	218.425	5g062640	VF5
AX-181482498	5	219.013	5g072760	VF5
AX-181164785	5	219.013	5g066760	VF5
AX-181472518	5	220.233	5g079240	VF5
AX-416788148	5	220.842	5g079080	VF5
AX-416764242	5	220.842	NA	VF5
AX-416757758	5	221.438	5g076080	VF5
AX-181471418	5	221.438	5g077400	VF5
AX-416730814	5	222.026	NA	VF5
AX-181185827	5	222.026	5g077960	VF5
AX-181157747	5	225.982	5g089440	VF5
AX-181157746	5	227.201	5g089440	VF5
AX-181167196	5	227.201	5g091160	VF5
AX-416825460	5	228.467	5g094320	VF5
AX-181490369	5	229.07	Ung081200	VF0
AX-181154677	5	229.672	5g094000	VF5
AX-181490550	5	230.275	5g096240	VF5
AX-416739028	5	230.275	5g095400	VF5
AX-181445483	5	230.856	5g095680	VF5
AX-416795076	5	231.438	NA	VF5
AX-416777037	5	231.438	NA	VF5
AX-416775374	5	232.019	4g118560	VF5
AX-181500371	5	232.019	5g096280	VF5
AX-181449628	5	233.196	5g097400	VF5
AX-181181917	5	233.764	5g098680	VF5
AX-181194325	5	237.474	5g100280	VF5
AX-181487996	5	238.637	5g100080	VF5
AX-416740765	5	239.814	5g101200	VF5
AX-416793471	5	240.402	5g101520	VF5
AX-181441838	5	241.607	5g102520	VF5
AX-416723560	5	242.189	5g101680	VF5
AX-181148564	5	242.77	5g101280	VF5
AX-416812915	5	245.182	Ung062800	VF0
AX-416723511	5	246.99	5g108440	VF5
AX-416779242	5	246.99	5g109560	VF5
AX-181495613	5	247.578	5g110480	VF5
AX-181485094	5	252.861	5g118880	VF5
AX-416774203	5	294.316	5g143280	VF5
AX-416825349	5	296.788	NA	VF5
AX-416748607	5	297.383	3g041480	VF5
AX-181489544	5	299.885	5g133160	VF5
AX-181164674	5	301.09	5g132760	VF5
AX-181154954	5	302.31	5g130760	VF5
AX-416814676	5	304.162	5g128080	VF5
AX-416726222	5	304.758	5g128040	VF5
AX-416814770	5	310.04	Ung080840	VF0
AX-181498951	5	310.636	5g117080	VF5
AX-181196926	5	310.636	5g119640	VF5
AX-181496865	5	315.022	5g135680	VF5
AX-181185079	5	317.463	5g137560	VF5
AX-416765155	5	317.463	5g138840	VF5
AX-416818940	5	318.654	5g140680	VF5
AX-181149000	5	319.249	5g144480	VF5
AX-416780885	5	319.83	5g144320	VF5
AX-416734069	5	322.959	5g148560	VF5
AX-181190123	5	322.959	5g147880	VF5
AX-181166077	5	323.541	5g148040	VF5
AX-416792648	5	324.122	6g105520	VF5
AX-181454057	5	324.122	5g150280	VF5
AX-181486920	5	324.697	5g152320	VF5
AX-416792825	5	325.86	5g152920	VF5
AX-181487342	5	325.86	5g153120	VF5
AX-416825787	5	326.435	5g154240	VF5
AX-416773344	5	326.435	5g154240	VF5
AX-181173839	5	327.003	NA	VF5
AX-181195324	5	327.003	5g153720	VF5
AX-181465232	5	328.166	5g156600	VF5
AX-416826015	5	328.166	5g154560	VF5
AX-416765145	5	328.734	5g154560	VF5
AX-416825458	5	328.734	5g155320	VF5
AX-181471072	5	329.302	5g158200	VF5
AX-416725515	5	329.302	NA	VF5
AX-416748576	5	329.852	5g158880	VF5
AX-416800720	5	329.852	5g158880	VF5
AX-181183094	5	330.395	5g158920	VF5
AX-416753152	5	330.395	5g157200	VF5
AX-181484018	5	332.1	5g161720	VF5
AX-181174636	5	332.65	5g160040	VF5
AX-181194354	5	332.65	5g159960	VF5
AX-416809880	5	333.199	5g159360	VF5
AX-181450615	5	346.97	5g153240	VF5
AX-181173841	5	348.175	5g154160	VF5
AX-416780376	5	348.175	5g153960	VF5
AX-181470781	5	349.366	5g155240	VF5
AX-416774485	5	349.366	5g155040	VF5
AX-416789622	5	350.557	5g156280	VF5
AX-181205546	5	351.138	5g156320	VF5
AX-416776430	5	351.713	5g157160	VF5
AX-181490090	5	351.713	5g158200	VF5
AX-416783851	5	352.862	NA	VF5
AX-181489060	5	352.862	5g158440	VF5
AX-416801225	5	353.999	5g159080	VF5
AX-416761858	5	357.576	5g162440	VF5
AX-416776560	5	358.126	5g163960	VF5
AX-416805852	5	358.126	5g163960	VF5
AX-181486308	5	358.682	5g163040	VF5
AX-416776445	5	358.682	5g162640	VF5
AX-181440553	5	359.237	5g163480	VF5
AX-181441571	5	359.793	5g162840	VF5
AX-416769121	5	360.929	5g164240	VF5
AX-416739058	5	362.674	5g164480	VF5
AX-181169355	5	364.399	5g165240	VF5
AX-416772781	5	365.523	Ung034280	VF0
AX-181444994	5	366.078	5g167320	VF5
AX-416762975	5	367.202	5g167680	VF5
AX-181500761	5	368.326	5g167760	VF5
AX-181472473	5	370.626	5g166040	VF5
AX-181489851	5	371.182	NA	VF5
AX-181500088	5	374.759	5g169520	VF5
AX-181485963	5	374.759	5g169480	VF5
AX-416746336	5	375.321	5g170640	VF5
AX-181454328	5	377.087	5g171480	VF5
AX-181490001	5	377.087	5g171480	VF5
AX-416765780	5	377.655	5g171920	VF5
AX-416750134	5	378.223	5g172160	VF5
AX-181485459	5	378.811	5g174120	VF5
AX-181491583	5	379.414	5g176400	VF5
AX-416721656	5	380.016	5g175960	VF5
AX-181204238	5	381.236	5g176880	VF5
AX-181204228	5	382.441	5g176880	VF5
AX-416746123	5	384.294	5g178720	VF5
AX-416818064	5	384.294	5g177280	VF5
AX-181162002	5	384.889	5g179840	VF5
AX-181495388	5	384.889	5g178960	VF5
AX-181499396	5	385.547	5g179960	VF5
AX-181167922	5	386.205	5g180440	VF5
AX-181165879	5	386.205	5g180040	VF5
AX-416722151	5	387.396	5g180720	VF5
AX-416753558	5	388.601	5g181200	VF5
AX-181169301	5	388.601	5g181880	VF5
AX-416816611	5	391.769	5g184160	VF5
AX-416767254	5	393.599	5g184680	VF5
AX-416755386	5	394.188	NA	VF0
AX-416756578	5	394.188	5g185480	VF5
AX-181461307	5	394.776	5g185560	VF5
AX-181460187	5	394.776	5g185560	VF5
AX-181185003	5	396.584	5g186520	VF5
AX-416814638	5	396.584	5g186600	VF5
AX-416793869	5	397.172	NA	VF5
AX-181173199	5	397.76	5g186800	VF5
AX-416821082	5	398.951	5g186920	VF5
AX-181490701	5	399.533	5g187720	VF5
AX-181175838	5	400.121	5g187680	VF5
AX-416763320	5	400.121	5g187480	VF5
AX-416783305	5	401.326	5g190000	VF5
AX-181487881	5	402.531	5g190720	VF5
AX-181189910	5	404.361	5g193240	VF5
AX-181172833	5	404.361	5g193160	VF5
AX-416814896	5	404.956	5g192000	VF5
AX-416755616	5	404.956	5g197120	VF5
AX-416797850	5	405.552	5g197480	VF5
AX-416776227	5	406.771	5g198000	VF5
AX-181496479	6	0	NA	VF6
AX-181168575	6	0	6g004640	VF6
AX-181489034	6	0.5556	6g005240	VF6
AX-181177538	6	0.5556	6g004440	VF6
AX-416779715	6	1.6794	6g002200	VF6
AX-181165126	6	1.6794	6g001720	VF6
AX-181446371	6	4.0066	6g011720	VF6
AX-416746288	6	4.0066	6g011880	VF6
AX-181147855	6	4.5748	6g014840	VF6
AX-181152583	6	5.143	6g016560	VF6
AX-416825566	6	6.3481	6g017120	VF6
AX-181472330	6	7.5388	6g017840	VF6
AX-181200827	6	8.1135	6g017920	VF6
AX-181448850	6	9.879	6g018760	VF6
AX-181473315	6	10.4472	6g018920	VF6
AX-416723497	6	11.6102	6g020280	VF6
AX-416755224	6	14.5899	6g023560	VF6
AX-416742922	6	14.5899	NA	VF6
AX-416777072	6	15.7529	6g021120	VF6
AX-416817247	6	21.5479	6g025280	VF6
AX-181194272	6	33.5805	6g000320	VF6
AX-181200552	6	34.1423	6g021120	VF6
AX-416750387	6	34.7105	6g022160	VF6
AX-181188601	6	36.4554	6g019920	VF6
AX-181439928	6	37.0173	6g023080	VF6
AX-416771336	6	38.1538	6g019400	VF6
AX-181489576	6	38.722	6g018880	VF6
AX-416774528	6	39.2838	6g019040	VF6
AX-181482695	6	48.1597	6g013400	VF6
AX-181153224	6	48.1597	6g015560	VF6
AX-181495653	6	49.3093	6g012000	VF6
AX-181181587	6	49.3093	Ung044080	VF0
AX-416776718	6	49.8775	6g011200	VF6
AX-416727764	6	50.4457	6g010760	VF6
AX-416739787	6	51.0139	6g004200	VF6
AX-181494782	6	52.1377	6g002960	VF6
AX-181162214	6	52.1377	6g030600	VF6
AX-181489267	6	52.6933	6g030240	VF6
AX-181195142	6	54.4382	6g011480	VF6
AX-181453473	6	58.1952	6g018160	VF6
AX-181198569	6	59.3719	6g019000	VF6
AX-416721804	6	61.1584	6g020080	VF6
AX-416752095	6	64.1741	1g167440	VF6
AX-181194278	6	64.1741	6g000320	VF6
AX-416780720	6	69.8951	6g024800	VF6
AX-181153061	6	71.62	6g027000	VF6
AX-416812547	6	72.1818	NA	VF6
AX-181174563	6	74.5365	6g027440	VF6
AX-181495585	6	76.8911	6g028160	VF6
AX-181482349	6	76.8911	6g028080	VF6
AX-416753897	6	78.636	NA	VF0
AX-181155855	6	79.2108	6g029840	VF6
AX-181488624	6	79.799	6g029400	VF6
AX-416765529	6	79.799	NA	VF6
AX-181450139	6	81.0188	6g030120	VF6
AX-181456853	6	81.0188	6g023200	VF6
AX-181188217	6	81.607	Ung094920	VF0
AX-181451995	6	81.607	6g031240	VF6
AX-181451535	6	82.2023	6g031480	VF6
AX-416770782	6	82.8047	6g032120	VF6
AX-416793591	6	86.7603	6g036000	VF6
AX-181179733	6	86.7603	6g035280	VF6
AX-416819489	6	88.613	6g038040	VF6
AX-416746159	6	89.8181	6g037520	VF6
AX-181437963	6	90.4134	6g038560	VF6
AX-181158559	6	93.4659	6g039160	VF6
AX-181457270	6	94.6426	6g040720	VF6
AX-181470748	6	94.6426	6g039520	VF6
AX-181164970	6	95.2173	6g041280	VF6
AX-416819572	6	95.2173	NA	VF6
AX-416724048	6	96.4081	6g041920	VF6
AX-181177579	6	96.4081	6g042200	VF6
AX-416775911	6	97.0033	6g044040	VF6
AX-181494486	6	98.2231	Ung036600	VF0
AX-181155821	6	98.2231	NA	VF6
AX-416774202	6	102.781	6g046920	VF6
AX-416724586	6	102.781	6g046880	VF6
AX-181450137	6	104.001	5g171480	VF6
AX-181157952	6	104.001	6g048880	VF6
AX-416799854	6	105.221	6g051160	VF6
AX-416793117	6	105.823	6g051400	VF6
AX-416776679	6	105.823	6g051280	VF6
AX-416816686	6	106.425	6g053640	VF6
AX-181158134	6	106.425	6g053240	VF6
AX-416775547	6	107.63	6g054720	VF6
AX-181487237	6	107.63	Ung085800	VF0
AX-181465750	6	110.76	6g072080	VF6
AX-181487337	6	112.568	6g058440	VF6
AX-181191026	6	113.156	6g061800	VF6
AX-181147818	6	113.156	6g058440	VF6
AX-181171618	6	113.744	6g085840	VF6
AX-416760364	6	114.935	6g086840	VF6
AX-181457768	6	114.935	6g086720	VF6
AX-181469456	6	115.523	6g087480	VF6
AX-416732840	6	115.523	6g088280	VF6
AX-181456659	6	116.714	6g090600	VF6
AX-181460515	6	117.302	6g089680	VF6
AX-416777023	6	117.302	6g089000	VF6
AX-181443699	6	117.883	6g091120	VF6
AX-181153867	6	117.883	6g091800	VF6
AX-416723376	6	118.465	6g091440	VF6
AX-416752201	6	118.465	6g092240	VF6
AX-416785065	6	119.04	6g093360	VF6
AX-181173387	6	120.203	6g093440	VF6
AX-416794505	6	122.644	Ung053640	VF0
AX-181449877	6	124.452	6g096560	VF6
AX-181194585	6	125.033	6g096840	VF6
AX-181490084	6	126.21	6g098440	VF6
AX-181161871	6	126.21	6g097560	VF6
AX-181161615	6	126.791	Ung046240	VF0
AX-416772354	6	126.791	6g098520	VF6
AX-416734839	6	127.379	6g099000	VF6
AX-181147601	6	127.975	6g100880	VF6
AX-181171601	6	127.975	6g099080	VF6
AX-181448350	6	128.57	6g103360	VF6
AX-181441512	6	128.57	6g103440	VF6
AX-416775540	6	129.165	6g103400	VF6
AX-181469964	6	129.165	6g103200	VF6
AX-181147835	6	129.761	6g103760	VF6
AX-181172732	6	130.356	6g103840	VF6
AX-181153289	6	130.951	6g104080	VF6
AX-416823901	6	130.951	6g104040	VF6
AX-416820853	6	132.171	6g104960	VF6
AX-416819366	6	132.773	6g105200	VF6
AX-416723478	6	134.008	6g106520	VF6
AX-181160820	6	134.611	6g107440	VF6
AX-416767132	6	134.611	6g107440	VF6
AX-181191014	6	135.213	6g107680	VF6
AX-181191009	6	135.213	6g107680	VF6
AX-181194143	6	135.815	6g107880	VF6
AX-416736624	6	137.035	NA	VF0
AX-181174293	6	138.935	6g111400	VF6
AX-416727576	6	140.811	6g114040	VF6
AX-416721855	6	140.811	6g115120	VF6
AX-416802051	6	142.03	NA	VF0
AX-416746569	6	142.633	6g115440	VF6
AX-181158608	6	143.235	6g115480	VF6
AX-181465338	6	146.445	6g117960	VF6
AX-181167544	6	148.298	6g118320	VF6
AX-416799838	6	150.769	6g120080	VF6
AX-416773827	6	150.769	Ung085600	VF0
AX-416792345	6	151.959	6g120160	VF6
AX-416807974	6	153.767	6g120720	VF6
AX-181497481	6	153.767	6g120680	VF6
AX-181148202	6	154.944	6g122440	VF6
AX-181179511	6	157.356	6g124080	VF6
AX-416773144	6	157.944	6g126480	VF6
AX-416723256	6	160.385	6g127080	VF6
AX-416825396	6	162.193	6g130640	VF6
AX-416776892	6	162.193	6g129800	VF6
AX-181457037	6	163.383	6g129520	VF6
AX-181168847	6	164.574	6g132240	VF6
AX-416778244	6	166.361	6g132880	VF6
AX-181158460	6	166.361	6g133080	VF6
AX-416740038	6	169.413	Ung065080	VF0
AX-416824347	6	173.218	6g142400	VF6
AX-416769219	6	173.799	6g142240	VF6
AX-181460393	6	173.799	6g138200	VF6	P1_SPL_2023/24
AX-181497419	6	174.388	6g139320	VF6	P1_SPL_2023/24
AX-181149015	6	174.976	Ung040960	VF0	P1_SPL_2023/24
AX-416818778	6	175.564	6g140440	VF6	P1_SPL_2023/24
AX-181473091	6	176.153	6g142840	VF6	P1_SPL_2023/24
AX-181458050	6	178.624	6g146280	VF6	P1_SPL_2023/24
AX-416814643	6	180.454	6g146680	VF6	P1_SPL_2023/24
AX-416770270	6	181.631	6g147720	VF6
AX-181150297	6	182.205	6g147040	VF6
AX-181151511	6	182.78	6g147680	VF6	P1_PP_2023/24
AX-416786837	6	183.355	6g148400	VF6	P1_PP_2023/24
AX-416790763	6	183.936	6g147920	VF6	P1_PP_2023/24
AX-416825912	6	187.026	6g150120	VF6	P1_PP_2023/24
AX-416803681	6	187.608	6g150480	VF6	P1_PP_2023/24
AX-416722124	6	188.189	6g150880	VF6	P1_PP_2023/24
AX-416745925	6	188.764	NA	VF6
AX-416748224	6	188.764	NA	VF6
AX-416736817	6	189.345	6g151280	VF6
AX-416775621	6	190.565	6g155320	VF6
AX-181456569	6	191.154	6g154840	VF6
AX-416769035	6	192.316	6g155960	VF6
AX-416723941	6	192.316	6g155440	VF6
AX-416730336	6	193.507	6g160440	VF6
AX-416815565	6	193.507	6g161360	VF6
AX-181488186	6	194.082	6g161240	VF6
AX-416803448	6	194.67	6g157000	VF6
AX-416750080	6	195.258	6g158560	VF6
AX-181177865	6	195.258	6g157800	VF6
AX-416822939	6	195.847	6g157480	VF6
AX-181487691	6	197.655	6g161920	VF6
AX-416807436	6	197.655	6g163160	VF6
AX-416769595	6	198.818	6g163560	VF6
AX-181482861	6	200.583	6g164240	VF6
AX-416804263	6	201.158	6g164240	VF6
AX-181484183	6	201.158	6g164240	VF6
AX-416728243	6	201.733	6g164880	VF6
AX-416736139	6	208.35	NA	VF6
AX-416807297	6	210.158	6g174800	VF6
AX-416763710	6	210.158	6g174800	VF6
AX-416772786	6	210.746	6g175080	VF6
AX-416812177	6	211.923	6g176840	VF6
AX-416772071	6	212.498	6g176960	VF6
AX-181450148	6	213.072	6g177160	VF6
AX-416821201	6	214.235	6g178440	VF6
AX-181204891	6	214.804	6g178800	VF6
AX-416740066	6	215.378	NA	VF6
AX-181485081	6	217.186	6g181640	VF6
AX-181175083	6	217.186	6g183160	VF6
AX-416751747	6	217.768	6g183640	VF6
AX-416763501	6	218.349	6g183720	VF6
AX-181485410	6	219.526	1g321000	VF6
AX-181153597	6	219.526	6g185520	VF6
AX-181180920	6	220.702	6g186160	VF6
AX-416734147	6	221.284	6g186080	VF6
AX-181149019	6	221.865	6g186440	VF6
AX-416723569	6	224.956	6g187360	VF6
AX-181163839	6	225.544	6g187480	VF6
AX-416763421	6	226.132	6g188320	VF6
AX-181179097	6	226.132	6g188560	VF6
AX-181491535	6	226.714	6g188080	VF6
AX-181179100	6	228.5	6g188560	VF6
AX-181198631	6	229.677	6g187520	VF6
AX-416770525	6	233.482	6g190080	VF6
AX-416783735	6	262.8	6g188880	VF6
AX-416813517	6	269.598	6g184800	VF6
AX-181147777	6	270.2	6g182200	VF6
AX-416734640	6	270.789	6g182000	VF6
AX-416786827	6	271.377	6g182000	VF6
AX-416741503	6	272.568	6g181160	VF6
AX-416721647	6	273.156	6g179320	VF6
AX-416811347	6	274.333	6g179720	VF6
AX-181182019	6	275.509	6g176640	VF6
AX-416761731	6	276.7	Ung001080	VF0
AX-416752723	6	277.877	6g174560	VF6
AX-181481521	6	278.458	6g173520	VF6
AX-416775933	6	279.039	6g173520	VF6
AX-416795577	6	279.039	6g172720	VF6
AX-181473371	6	280.216	6g171160	VF6
AX-416821142	6	281.436	6g170040	VF6
AX-416766630	6	282.031	6g169440	VF6
AX-181150947	6	282.031	6g169440	VF6
AX-416821626	6	285.16	6g166200	VF6
AX-416823720	6	288.14	6g165760	VF6
AX-416802978	6	292.419	6g163320	VF6	P1_SP_2023/24
AX-416808703	6	292.419	6g162200	VF6	P1_SP_2023/24
AX-416758017	6	293	6g162240	VF6	P1_SP_2023/24
AX-416810197	6	293	6g162240	VF6	P1_SP_2023/24
AX-416802424	6	294.191	6g161400	VF6	P1_SP_2023/24
AX-181483331	6	295.396	6g160560	VF6	P1_SP_2023/24
AX-181204620	6	297.898	6g153320	VF6	P1_SP_2023/24
AX-416741774	6	299.089	6g151360	VF6
AX-181500421	6	300.252	Ung011520	VF0
AX-181483417	6	300.847	6g155040	VF6
AX-416812123	6	305.405	6g148320	VF6
AX-181186130	6	306.582	6g148480	VF6
AX-181165761	6	307.156	6g147000	VF6
AX-181449580	6	310.247	6g145680	VF6
AX-416825877	6	310.835	6g144920	VF6	P1_Oc7_2008/09*
AX-416805418	6	312.643	6g144200	VF6	P1_Oc7_2008/09*
AX-416822980	6	315.733	6g138400	VF6	P1_Oc7_2008/09*
AX-181147549	6	316.91	6g136680	VF6	P1_Oc7_2008/09*
AX-327800569	6	317.485	6g136280	VF6	P1_Oc7_2008/09*
AX-416794634	6	319.271	6g135480	VF6	P1_Oc7_2008/09*
AX-416759185	6	321.683	6g133560	VF6	P1_Oc7_2008/09*
AX-416775010	6	322.86	6g134120	VF6		P1_IT_2024/25
AX-181462819	6	325.912	6g132080	VF6		P1_IT_2024/25
AX-181457575	6	326.493	6g131800	VF6		P1_IT_2024/25
AX-181500936	6	327.684	6g129280	VF6
AX-181459475	6	328.272	6g129800	VF6
AX-416737271	6	328.861	6g128680	VF6
AX-416777590	6	331.302	6g125080	VF6
AX-416758429	6	331.89	6g125920	VF6
AX-416820987	6	332.478	NA	VF0
AX-181446922	6	390.66	Ung036280	VF0
AX-416790068	6	398.252	NA	VF0
AX-181178825	6	411.428	6g060920	VF6
AX-416760304	6	412.002	6g062360	VF6
AX-181176851	6	412.577	6g064840	VF6
AX-416727821	6	414.989	6g087600	VF6
AX-181173969	6	416.125	6g090240	VF6
AX-181202313	6	416.693	NA	VF6
AX-181157195	6	417.262	6g093760	VF6
AX-416807131	6	417.836	6g089840	VF6
AX-416768315	6	419.644	6g096520	VF6
AX-416760573	6	421.431	6g097400	VF6
AX-181175355	6	422.006	6g098120	VF6
AX-416801079	6	422.594	6g101960	VF6
AX-416823069	6	423.182	Ung081320	VF0
[truncated: 45 more rows]
