# Supplementary material for: Combining two high-density QTL maps with a reference genome to identify candidate genes for morphology, yield, and biotic resistance in faba bean (Vicia faba L.)
Source: Front Plant Sci. 2026 Apr 29;17:1832555. doi: 10.3389/fpls.2026.1832555 (PMC13167940; doi:10.3389/fpls.2026.1832555)
Supplement: Supplementary file 7 [file Table3.xlsx]

## Sheet: Hoja1
Supplementary Table S3. Markers included in the linkage map of population 2 (Histal x L8), their position within each chromosome, and QTL intervals for the different traits. Genome IDs were obtained by alignment with the reference genome. Position of the maximum LOD scores for significant QTLs is underlined. QTL intervals corresponding to each trait are indicated using the same color.
Marker	Chr/LG	Map Position	ID_genome	Chr_genome
AX-416751343	1.1	0.0000	1g002240	Vf1S
AX-416769871	1.1	0.0000	1g001560	Vf1S
AX-181487745	1.1	1.4155	1g001720	Vf1S
AX-416805573	1.1	2.3330	1g003680	Vf1S
AX-181186095	1.1	3.7222	Ung115440	Vf0
AX-181489261	1.1	5.1245	1g002640	Vf1S
AX-416824401	1.1	6.0505	1g002800	Vf1S
AX-416766026	1.1	7.4528	1g002880	Vf1S
AX-181195656	1.1	9.8818	1g004040	Vf1S
AX-181202407	1.1	9.8818	1g004960	Vf1S
AX-416730067	1.1	11.2841	1g005640	Vf1S
AX-416739514	1.1	12.6996	1g004800	Vf1S
AX-416796988	1.1	14.1423	1g007200	Vf1S
AX-181161606	1.1	14.6052	1g007400	Vf1S
AX-181499000	1.1	15.5669	1g007200	Vf1S
AX-416786103	1.1	16.0386	1g007160	Vf1S
AX-416763963	1.1	19.6161	1g010680	Vf1S
AX-181488110	1.1	20.5778	1g010440	Vf1S
AX-416766746	1.1	22.4835	1g012000	Vf1S
AX-416789479	1.1	23.8857	1g011040	Vf1S
AX-181486772	1.1	24.8204	1g012960	Vf1S
AX-416789002	1.1	25.2834	1g013000	Vf1S
AX-416797066	1.1	26.2181	1g012960	Vf1S
AX-416722098	1.1	27.6470	1g013200	Vf1S
AX-181200177	1.1	28.5817	1g013600	Vf1S
AX-416723168	1.1	29.0404	1g013600	Vf1S
AX-416762732	1.1	33.0091	1g000160	Vf1S
AX-416802823	1.1	33.9352	1g000160	Vf1S
AX-416724084	1.1	34.8612	1g015240	Vf1S
AX-181441089	1.1	35.7872	1g015960	Vf1S
AX-416746387	1.1	36.7048	1g015680	Vf1S
AX-416721796	1.1	38.1070	NA	NA
AX-181185889	1.1	39.5093	1g015800	Vf1S
AX-181439362	1.1	40.4353	1g016440	Vf1S
AX-181183437	1.1	41.3613	1g017280	Vf1S
AX-416757093	1.1	42.2788	1g017000	Vf1S
AX-416818185	1.1	45.1667	NA	NA
AX-416728240	1.1	47.5958	Ung021800	Vf0
AX-416812874	1.1	49.5385	1g018680	Vf1S
AX-416763916	1.1	50.9674	1g018600	Vf1S
AX-416725919	1.1	51.4304	1g019320	Vf1S
AX-181500748	1.1	52.8594	1g021840	Vf1S
AX-181163370	1.1	53.8029	1g021680	Vf1S
AX-416761177	1.1	56.2558	Ung106200	Vf0
AX-416765712	1.1	57.1905	Ung106200	Vf0
AX-181482587	1.1	58.1340	1g020360	Vf1S
AX-181483851	1.1	58.5970	1g020360	Vf1S
AX-416774525	1.1	61.0499	1g022720	Vf1S
AX-181496170	1.1	61.5172	1g022720	Vf1S
AX-416744049	1.1	62.4608	1g022600	Vf1S
AX-416768413	1.1	64.3664	1g023680	Vf1S
AX-181185554	1.1	65.3011	1g023680	Vf1S
AX-181472730	1.1	67.7302	1g027200	Vf1S
AX-416743672	1.1	68.1848	1g026720	Vf1S
AX-181482136	1.1	69.5740	1g027000	Vf1S
AX-181491657	1.1	70.4832	1g025080	Vf1S
AX-181440193	1.1	73.7899	1g029760	Vf1S
AX-181460720	1.1	77.0966	1g028480	Vf1S
AX-416776837	1.1	78.9493	1g027680	Vf1S
AX-181445062	1.1	79.3998	1g027680	Vf1S
AX-181156460	1.1	80.3089	1g024880	Vf1S
AX-181468253	1.1	81.2265	1g026240	Vf1S
AX-181202711	1.1	82.1440	1g024560	Vf1S
AX-416799789	1.1	83.0532	1g025600	Vf1S
AX-181187092	1.1	83.4996	1g025600	Vf1S
AX-181440266	1.1	83.9461	1g026920	Vf1S
AX-416743671	1.1	84.8553	1g026720	Vf1S
AX-416811865	1.1	85.7728	NA	NA
AX-181147856	1.1	87.6085	1g028200	Vf1S
AX-416774757	1.1	88.5095	1g029040	Vf1S
AX-181487924	1.1	90.3121	1g030120	Vf1S
AX-181159377	1.1	91.2050	1g030440	Vf1S
AX-181484102	1.1	92.0980	Ung062640	Vf0
AX-181491655	1.1	92.5405	NA	NA
AX-181168216	1.1	93.4334	1g029560	Vf1S
AX-416823213	1.1	95.7286	1g029080	Vf1S
AX-181177650	1.1	96.1711	1g029720	Vf1S
AX-181148266	1.1	97.5228	1g030200	Vf1S
AX-416800590	1.1	97.9692	1g031200	Vf1S
AX-416747613	1.1	98.4157	NA	NA
AX-416765579	1.1	99.3332	Ung029240	Vf0
AX-181491799	1.1	100.2424	1g033360	Vf1S
AX-181451830	1.1	100.6849	1g031560	Vf1S
AX-416804750	1.1	100.6849	1g034280	Vf1S
AX-181440577	1.1	101.5778	1g034240	Vf1S
AX-416750837	1.1	102.0164	1g034000	Vf1S
AX-416740519	1.1	102.4550	1g033960	Vf1S
AX-416792689	1.1	102.4550	1g033920	Vf1S
AX-416794726	1.1	103.3401	NA	NA
AX-416734974	1.1	103.7787	1g031320	Vf1S
AX-181439110	1.1	104.2173	1g031400	Vf1S
AX-181147563	1.1	105.5569	1g032080	Vf1S
AX-416821709	1.1	106.4499	1g032000	Vf1S
AX-416777108	1.1	107.8015	1g033520	Vf1S
AX-181195451	1.1	113.6171	Ung091360	Vf0
AX-416764005	1.1	114.5606	NA	NA
AX-181482437	1.1	115.4616	1g038320	Vf1S
AX-416783023	1.1	118.3494	1g105560	Vf1S
AX-181486792	1.1	119.2754	1g036360	Vf1S
AX-416813275	1.1	120.6909	NA	NA
AX-181184190	1.1	121.6001	1g035040	Vf1S
AX-416799493	1.1	122.0387	1g035040	Vf1S
AX-181467113	1.1	123.8577	1g034960	Vf1S
AX-416784771	1.1	125.6767	1g034760	Vf1S
AX-416790966	1.1	126.5696	1g034520	Vf1S
AX-416820130	1.1	128.8861	1g034920	Vf1S
AX-416759087	1.1	130.7388	1g035000	Vf1S
AX-181199332	1.1	131.1852	1g035680	Vf1S
AX-416723800	1.1	132.5492	1g036160	Vf1S
AX-416801402	1.1	132.5492	1g036440	Vf1S
AX-181166415	1.1	133.9385	1g036920	Vf1S
AX-416767410	1.1	133.9385	1g036920	Vf1S
AX-416772668	1.1	134.8477	1g102320	Vf1S
AX-181185547	1.1	135.7487	1g036840	Vf1S
AX-416740921	1.1	135.7487	1g036800	Vf1S
AX-181167501	1.1	136.6579	1g037320	Vf1S
AX-181154557	1.1	138.0471	1g037400	Vf1S
AX-416791949	1.1	138.0471	1g037320	Vf1S
AX-181166766	1.1	138.9563	1g038040	Vf1S
AX-416815555	1.1	139.8573	1g037520	Vf1S
AX-181166772	1.1	140.7583	1g038040	Vf1S
AX-416800007	1.1	142.5773	1g038320	Vf1S
AX-181196612	1.1	143.9169	1g038400	Vf1S
AX-416803055	1.1	145.2809	1g039680	Vf1S
AX-416732341	1.1	147.5761	1g275600	Vf1L
AX-416768464	1.1	148.0147	1g040400	Vf1S
AX-416738309	1.1	149.8504	1g040040	Vf1S
AX-416763726	1.1	150.2928	NA	NA
AX-181494550	1.1	150.2928	Ung007840	Vf0
AX-416784514	1.1	150.7314	1g275600	Vf1L
AX-181491897	1.1	152.0831	1g040360	Vf1S
AX-181461252	1.1	152.5217	1g040360	Vf1S
AX-181194930	1.1	152.9565	1g040640	Vf1S
AX-416818896	1.1	154.2961	1g042120	Vf1S
AX-181472677	1.1	155.2578	1g043320	Vf1S
AX-181494841	1.1	155.2578	1g043400	Vf1S
AX-416765649	1.1	157.1105	1g044560	Vf1S
AX-416785360	1.1	158.0280	1g042600	Vf1S
AX-416726111	1.1	159.3797	1g042080	Vf1S
AX-181152674	1.1	160.2648	1g042120	Vf1S
AX-416806440	1.1	161.1420	1g041560	Vf1S
AX-416725855	1.1	161.5768	1g042200	Vf1S
AX-416754300	1.1	162.9046	1g041560	Vf1S
AX-416813783	1.1	162.9046	1g041280	Vf1S
AX-181496507	1.1	163.3394	1g042480	Vf1S
AX-181151173	1.1	164.6555	1g043480	Vf1S
AX-416807034	1.1	164.6555	1g043320	Vf1S
AX-416751140	1.1	165.5484	1g044840	Vf1S
AX-416757450	1.1	166.4414	1g044960	Vf1S
AX-416786731	1.1	168.2440	1g045120	Vf1S
AX-181487060	1.1	169.6205	1g045600	Vf1S
AX-416762936	1.1	171.4905	1g047680	Vf1S
AX-416759657	1.1	172.4165	1g047760	Vf1S
AX-181448341	1.1	172.8711	1g048760	Vf1S
AX-416806268	1.1	174.7238	1g050320	Vf1S
AX-416795631	1.1	175.6248	1g049080	Vf1S
AX-416759658	1.1	176.0712	1g047760	Vf1S
AX-416742415	1.1	176.5137	1g047000	Vf1S
AX-181188382	1.1	177.4067	1g047720	Vf1S
AX-181490981	1.1	177.8492	1g047920	Vf1S
AX-181460145	1.1	178.2996	1g049080	Vf1S
AX-416775448	1.1	179.2088	1g049960	Vf1S
AX-416776871	1.1	179.2088	1g050320	Vf1S
AX-416747202	1.1	180.6110	NA	NA
AX-181442201	1.1	182.0133	1g051600	Vf1S
AX-416751999	1.1	182.9308	1g051960	Vf1S
AX-416801410	1.1	183.8743	1g051880	Vf1S
AX-181487439	1.1	184.3373	1g053160	Vf1S
AX-416739545	1.1	185.2634	1g052760	Vf1S
AX-181168706	1.1	185.7138	1g051880	Vf1S
AX-181469167	1.1	186.6663	1g053960	Vf1S
AX-416755891	1.1	187.6188	1g054560	Vf1S
AX-416743745	1.1	188.0818	1g055200	Vf1S
AX-181172227	1.1	188.5363	1g056640	Vf1S
AX-181162734	1.1	189.4710	1g056240	Vf1S
AX-181154344	1.1	190.9137	1g057400	Vf1S
AX-181446445	1.1	191.8313	1g057640	Vf1S
AX-416765845	1.1	191.8313	1g057800	Vf1S
AX-416763608	1.1	193.7370	1g057720	Vf1S
AX-416777184	1.1	194.6716	1g058640	Vf1S
AX-416815164	1.1	196.1143	1g059280	Vf1S
AX-181497566	1.1	197.0490	1g058480	Vf1S
AX-416811252	1.1	197.0490	1g058920	Vf1S
AX-416811616	1.1	197.5163	1g059240	Vf1S
AX-181497119	1.1	200.4609	1g060640	Vf1S
AX-416774605	1.1	200.9371	1g061520	Vf1S
AX-181159718	1.1	201.4133	NA	NA
AX-416728826	1.1	202.3569	1g062440	Vf1S
AX-181469364	1.1	203.3004	1g061680	Vf1S
AX-416778732	1.1	206.8779	1g065120	Vf1S
AX-181176183	1.1	207.8214	1g065200	Vf1S
AX-181168339	1.1	208.2887	1g065360	Vf1S
AX-416789822	1.1	208.7560	1g066720	Vf1S
AX-416790695	1.1	209.2233	NA	NA
AX-181489175	1.1	210.6388	1g065640	Vf1S
AX-416724609	1.1	212.5628	1g039000	Vf1S
AX-181483393	1.1	213.5063	1g066880	Vf1S
AX-416823194	1.1	214.4588	1g068800	Vf1S
AX-181148427	1.1	214.9305	1g068120	Vf1S
AX-416741062	1.1	215.4067	1g069840	Vf1S
AX-416723828	1.1	216.3502	1g069880	Vf1S
AX-416775561	1.1	216.8264	1g070400	Vf1S
AX-416810125	1.1	218.2691	1g071680	Vf1S
AX-416737650	1.1	218.7237	NA	NA
AX-416739672	1.1	222.0304	NA	NA
AX-181491725	1.1	222.4977	1g072480	Vf1S
AX-181485131	1.1	222.9650	1g072520	Vf1S
AX-181180419	1.1	223.4323	1g073000	Vf1S
AX-416756829	1.1	223.4323	1g072640	Vf1S
AX-416775626	1.1	223.8910	Ung085120	Vf0
AX-181191277	1.1	223.8910	1g072560	Vf1S
AX-416734382	1.1	224.8435	1g073240	Vf1S
AX-416762534	1.1	225.8052	1g073440	Vf1S
AX-416776492	1.1	227.7479	1g073640	Vf1S
AX-181485637	1.1	228.2109	1g073800	Vf1S
AX-416724438	1.1	228.6782	1g073600	Vf1S
AX-416742892	1.1	230.1209	1g074600	Vf1S
AX-181182368	1.1	231.0469	1g074280	Vf1S
AX-416777009	1.1	231.9645	1g074360	Vf1S
AX-181465132	1.1	232.4190	1g076120	Vf1S
AX-181497551	1.1	232.4190	1g076000	Vf1S
AX-416763598	1.1	232.8736	1g074600	Vf1S
AX-181459164	1.1	233.3366	1g076360	Vf1S
AX-416816429	1.1	234.7520	Ung101680	Vf0
AX-181175207	1.1	236.1810	1g077040	Vf1S
AX-416723005	1.1	239.2150	1g079400	Vf1S
AX-181440241	1.1	240.6440	Ung014120	Vf0
AX-181442869	1.1	241.1069	1g078360	Vf1S
AX-181169507	1.1	242.0245	NA	NA
AX-181490057	1.1	242.4790	1g078000	Vf1S
AX-416752563	1.1	242.9336	NA	NA
AX-181490810	1.1	242.9336	1g078480	Vf1S
AX-181494194	1.1	243.3801	1g078720	Vf1S
AX-181482638	1.1	243.8346	1g079200	Vf1S
AX-416747459	1.1	244.2851	1g079200	Vf1S
AX-181184481	1.1	244.7438	1g081160	Vf1S
AX-416793688	1.1	245.2025	NA	NA
AX-181183601	1.1	245.6612	1g082240	Vf1S
AX-416788262	1.1	245.6612	1g080960	Vf1S
AX-416788263	1.1	246.1158	1g081120	Vf1S
AX-416804947	1.1	247.0418	1g084680	Vf1S
AX-181181671	1.1	247.4883	1g083560	Vf1S
AX-416761762	1.1	247.9470	1g086400	Vf1S
AX-416728540	1.1	248.4057	1g085280	Vf1S
AX-181482671	1.1	248.8645	1g086520	Vf1S
AX-181461793	1.1	249.3109	1g087600	Vf1S
AX-181491098	1.1	250.2119	1g088080	Vf1S
AX-416732933	1.1	250.2119	1g088040	Vf1S
AX-181493596	1.1	250.6706	1g085160	Vf1S
AX-181190164	1.1	251.1293	1g084000	Vf1S
AX-181483474	1.1	252.0469	1g087640	Vf1S
AX-416742710	1.1	252.5014	1g087760	Vf1S
AX-416748247	1.1	254.9305	1g094000	Vf1S
AX-181498590	1.1	255.8740	1g093440	Vf1S
AX-416771004	1.1	256.3458	1g100880	Vf1S
AX-416795809	1.1	256.8045	1g097280	Vf1S
AX-181469047	1.1	257.7220	1g097040	Vf1S
AX-181455124	1.1	258.1894	1g095880	Vf1S
AX-416809629	1.1	258.1894	1g096280	Vf1S
AX-416812049	1.1	258.6481	1g095440	Vf1S
AX-181445710	1.1	259.1027	1g095360	Vf1S
AX-416825751	1.1	259.5700	1g095000	Vf1S
AX-416725068	1.1	260.0373	1g096120	Vf1S
AX-181164143	1.1	260.4960	1g091560	Vf1S
AX-181446185	1.1	260.9506	1g088920	Vf1S
AX-181483607	1.1	261.4093	1g089160	Vf1S
AX-181490851	1.1	261.8681	1g089800	Vf1S
AX-181148579	1.1	262.3354	1g094600	Vf1S
AX-416811067	1.1	262.8027	1g092800	Vf1S
AX-416808671	1.1	263.7374	NA	NA
AX-181451644	1.1	265.1529	1g097880	Vf1S
AX-181467051	1.1	265.6074	1g098080	Vf1S
AX-416732161	1.1	266.0662	1g101000	Vf1S
AX-416722855	1.1	266.9753	1g100880	Vf1S
AX-181495174	1.1	268.3776	1g097200	Vf1S
AX-416797654	1.1	269.3123	1g098160	Vf1S
AX-416734714	1.1	271.7180	1g102480	Vf1S
AX-416738089	1.1	273.0945	1g102120	Vf1S
AX-416792549	1.1	274.0120	1g103360	Vf1S
AX-181155615	1.1	276.4177	1g103080	Vf1S
AX-416819803	1.1	278.2878	1g104080	Vf1S
AX-416772163	1.1	279.2053	1g104680	Vf1S
AX-416788635	1.1	280.1400	1g105800	Vf1S
AX-181205441	1.1	281.5555	1g104720	Vf1S
AX-416824683	1.1	282.4730	1g105120	Vf1S
AX-416737955	1.1	282.9276	1g107600	Vf1S
AX-416733414	1.1	283.3949	NA	NA
AX-416740408	1.1	284.3384	1g107560	Vf1S
AX-416789136	1.1	286.7211	1g107960	Vf1S
AX-181490578	1.1	287.1841	1g108240	Vf1S
AX-181497115	1.1	288.1188	1g108200	Vf1S
AX-181483891	1.1	289.0363	1g108120	Vf1S
AX-181486941	1.1	290.4386	1g108440	Vf1S
AX-416734360	1.1	291.3561	1g108920	Vf1S
AX-416793880	1.1	292.2653	1g109280	Vf1S
AX-181461838	1.1	293.1913	1g110120	Vf1S
AX-416796146	1.1	294.6068	1g110520	Vf1S
AX-416724947	1.1	295.5243	1g110320	Vf1S
AX-181191957	1.1	295.9789	1g110880	Vf1S
AX-181471802	1.1	296.4334	1g112240	Vf1S
AX-181205113	1.1	296.8880	1g112840	Vf1S
AX-416769290	1.1	297.8140	1g110640	Vf1S
AX-416776276	1.1	299.2295	NA	NA
AX-416762366	1.1	300.1820	NA	NA
AX-181174646	1.1	301.6109	1g112080	Vf1S
AX-181463081	1.1	302.0614	1g112440	Vf1S
AX-181180196	1.1	302.5119	1g110760	Vf1S
AX-416747817	1.1	304.4359	1g114760	Vf1S
AX-181159835	1.1	307.3805	1g118080	Vf1S
AX-181148758	1.1	307.8310	1g118240	Vf1S
AX-181195003	1.1	308.2814	1g118480	Vf1S
AX-181485601	1.1	309.1824	1g118280	Vf1S
AX-416798283	1.1	312.0427	NA	NA
AX-181461143	1.1	312.0427	1g117440	Vf1S
AX-181190559	1.1	312.9519	1g118160	Vf1S
AX-181190571	1.1	313.4023	1g118160	Vf1S
AX-416748746	1.1	313.8611	1g460320	Vf1L
AX-416723951	1.1	315.2633	1g119160	Vf1S
AX-416815952	1.1	316.1725	1g119400	Vf1S
AX-416749131	1.1	317.5242	1g118960	Vf1S
AX-416796315	1.1	318.9134	1g121000	Vf1S
AX-416806006	1.1	319.8481	1g120960	Vf1S
AX-416806378	1.1	319.8481	1g120320	Vf1S
AX-181197935	1.1	320.2986	1g121160	Vf1S
AX-181183809	1.1	320.7450	1g122240	Vf1S
AX-416723588	1.1	321.2038	1g124600	Vf1S
AX-416783685	1.1	321.6667	1g124640	Vf1S
AX-416759965	1.1	322.6014	1g124080	Vf1S
AX-181486855	1.1	323.9907	1g123680	Vf1S
AX-416772658	1.1	325.4062	1g120400	Vf1S
AX-416748138	1.1	325.8487	1g120480	Vf1S
AX-416753105	1.1	326.3160	1g124560	Vf1S
AX-181495770	1.1	326.7877	1g121600	Vf1S
AX-181183810	1.1	327.7052	1g122240	Vf1S
AX-181167258	1.1	328.1517	1g122560	Vf1S
AX-416762933	1.1	328.5903	1g122560	Vf1S
AX-416750900	1.1	329.0328	NA	NA
AX-181166294	1.1	329.4832	1g124360	Vf1S
AX-181166295	1.1	329.4832	1g124360	Vf1S
AX-181450618	1.1	330.8855	NA	NA
AX-181468151	1.1	331.8115	1g128200	Vf1S
AX-416800368	1.1	332.2661	1g128240	Vf1S
AX-416823114	1.1	333.1921	1g128720	Vf1S
AX-181485694	1.1	335.0621	1g129000	Vf1S
AX-181489514	1.1	335.5294	1g125920	Vf1S
AX-181440664	1.1	335.9924	1g128360	Vf1S
AX-181482894	1.1	336.4470	1g126160	Vf1S
AX-416804040	1.1	336.9057	1g127000	Vf1S
AX-416773579	1.1	337.8317	1g127720	Vf1S
AX-416822974	1.1	338.7664	1g129040	Vf1S
AX-416767802	1.1	339.7011	NA	NA
AX-416741110	1.1	339.7011	1g126760	Vf1S
AX-181471480	1.1	340.6358	1g126760	Vf1S
AX-416802454	1.1	341.5533	1g127600	Vf1S
AX-416799785	1.1	342.9426	1g129760	Vf1S
AX-181481764	1.1	343.3931	1g129640	Vf1S
AX-181463106	1.1	344.7823	1g129600	Vf1S
AX-181488888	1.1	345.7083	1g129320	Vf1S
AX-416785843	1.1	350.1316	1g130840	Vf1S
AX-416762604	1.1	353.5349	1g132440	Vf1S
AX-181195078	1.1	355.4406	1g131320	Vf1S
AX-181194012	1.1	356.8696	NA	NA
AX-416812023	1.1	356.8696	1g132000	Vf1S
AX-416794421	1.1	358.2985	1g132280	Vf1S
AX-181499006	1.1	358.7658	1g132000	Vf1S
AX-416739281	1.1	359.7183	1g132200	Vf1S
AX-416799810	1.1	360.1813	1g132240	Vf1S
AX-416760583	1.1	367.3734	1g137720	Vf1S
AX-416722489	1.1	368.8444	1g136600	Vf1S
AX-416745422	1.1	375.9572	1g141560	Vf1S
AX-181483339	1.1	377.8629	1g142600	Vf1S
AX-416745084	1.1	378.3258	1g142520	Vf1S
AX-416818845	1.1	379.7413	1g141440	Vf1S
AX-181473102	1.1	381.6653	1g141800	Vf1S
AX-181492037	1.1	382.1327	1g141800	Vf1S
AX-416783025	1.1	385.6384	1g143240	Vf1S
AX-416768038	1.1	386.1146	1g143800	Vf1S
AX-416820920	1.1	389.0592	1g144000	Vf1S
AX-181482247	1.1	391.5121	1g145480	Vf1S
AX-181206667	1.1	393.4548	1g147120	Vf1S
AX-181206672	1.1	393.4548	1g147120	Vf1S
AX-181444784	1.1	393.9094	1g147280	Vf1S
AX-181482281	1.1	394.3724	Ung020640	Vf0
AX-181482914	1.1	394.3724	Ung020640	Vf0
AX-181484583	1.1	394.8354	1g148960	Vf1S
AX-416797270	1.1	397.2411	1g146440	Vf1S
AX-416822551	1.1	398.6565	1g146200	Vf1S
AX-416812085	1.1	399.5826	1g147600	Vf1S
AX-416726007	1.1	400.0371	1g146800	Vf1S
AX-416794283	1.1	400.0371	1g148400	Vf1S
AX-416820381	1.1	400.4958	1g487320	Vf1L
AX-416810730	1.1	400.9588	1g149080	Vf1S
AX-416819106	1.1	401.8935	1g148720	Vf1S
AX-416747367	1.1	402.8195	1g147840	Vf1S
AX-181495470	1.1	403.2741	1g147200	Vf1S
AX-416738536	1.1	403.2741	1g146880	Vf1S
AX-181190685	1.1	403.7287	1g147880	Vf1S
AX-416754977	1.1	404.6462	1g148120	Vf1S
AX-416802661	1.1	405.1008	NA	NA
AX-416809697	1.1	405.5595	1g149040	Vf1S
AX-181441775	1.1	407.9886	1g149880	Vf1S
AX-416756741	1.1	409.4176	1g149520	Vf1S
AX-416822141	1.1	409.8849	1g149800	Vf1S
AX-416738689	1.1	410.8284	NA	NA
AX-416790972	1.1	413.8022	1g150640	Vf1S
AX-181496405	1.1	414.7547	1g149880	Vf1S
AX-181179644	1.1	416.1974	1g150920	Vf1S
AX-181465739	1.1	417.1409	1g150760	Vf1S
AX-181481914	1.1	418.5699	1g150800	Vf1S
AX-181458627	1.1	419.9988	1g152400	Vf1S
AX-416794382	1.1	419.9988	1g152080	Vf1S
AX-416750840	1.1	421.4278	NA	NA
AX-416723531	1.1	421.4278	1g152400	Vf1S
AX-416823606	1.1	421.8951	1g152120	Vf1S
AX-181149470	1.1	423.3105	NA	NA
AX-181447511	1.1	423.7735	1g152240	Vf1S
AX-416794512	1.1	424.2365	NA	NA
AX-181157944	1.1	426.1606	1g154520	Vf1S
AX-416766987	1.1	427.1041	1g154520	Vf1S
AX-416796343	1.1	428.5468	NA	NA
AX-416780873	1.1	429.9895	1g154200	Vf1S
AX-181472767	1.1	431.9322	1g157320	Vf1S
AX-416741188	1.1	432.8757	1g157200	Vf1S
AX-181178713	1.1	434.3047	1g157360	Vf1S
AX-416775843	1.1	438.9095	1g156680	Vf1S
AX-416802325	1.1	439.3768	1g156840	Vf1S
AX-181500744	1.1	440.3203	1g157400	Vf1S
AX-416776228	1.1	441.7630	1g159960	Vf1S
AX-181152426	1.1	442.2303	1g098120	Vf1S
AX-181152428	1.1	442.6977	1g160840	Vf1S
AX-181441317	1.1	445.1268	1g160760	Vf1S
AX-181474329	1.1	447.0695	1g157400	Vf1S
AX-416763507	1.1	448.4850	1g157200	Vf1S
AX-416824693	1.1	450.8907	1g155520	Vf1S
AX-416813841	1.2	0.0000	1g173720	Vf1S
AX-181463141	1.2	9.8974	1g191560	Vf1S
AX-416789687	1.2	10.3647	1g182760	Vf1S
AX-416797018	1.2	10.3647	1g191560	Vf1S
AX-416770964	1.2	15.2717	1g225400	Vf1L
AX-181491731	1.2	21.3453	1g188040	Vf1S
AX-416728622	1.2	27.4872	1g191960	Vf1S
AX-416810455	1.2	27.9634	1g192240	Vf1S
AX-416775252	1.2	29.3923	1g193120	Vf1S
AX-416813674	1.2	31.8214	NA	NA
AX-416780446	1.2	35.8707	1g194160	Vf1S
AX-416785281	1.2	36.8054	1g193960	Vf1S
AX-181174526	1.2	37.7401	1g193960	Vf1S
AX-181174503	1.2	38.1988	1g193920	Vf1S
AX-416792002	1.2	38.6575	1g194120	Vf1S
AX-416761258	1.2	39.1121	1g193720	Vf1S
AX-181489048	1.2	43.0807	1g195400	Vf1S
AX-416740727	1.2	43.5353	1g195240	Vf1S
AX-181485006	1.2	44.9117	1g196520	Vf1S
AX-416734444	1.2	44.9117	1g196520	Vf1S
AX-181493642	1.2	48.4893	1g194760	Vf1S
AX-181190033	1.2	50.4320	1g195960	Vf1S
AX-181176114	1.2	51.8212	NA	NA
AX-181484474	1.2	53.2922	Ung003320	Vf0
AX-181483223	1.2	54.7778	1g197920	Vf1S
AX-416752288	1.2	56.2205	NA	NA
AX-181489577	1.2	56.6835	NA	NA
AX-416794204	1.2	59.1364	NA	NA
AX-416723370	1.2	62.6777	1g198080	Vf1S
AX-181495752	1.2	63.6302	1g200000	Vf1S
AX-416794085	1.2	65.0591	1g199920	Vf1S
AX-416723051	1.2	66.0117	1g201160	Vf1S
AX-416774726	1.2	66.9827	1g203040	Vf1S
AX-416770983	1.2	67.4414	1g201080	Vf1S
AX-181483342	1.2	69.3291	1g201920	Vf1S
AX-181495194	1.2	71.7348	1g199440	Vf1S
AX-181488268	1.2	72.6695	NA	NA
AX-416762977	1.2	73.6042	Ung091160	Vf0
AX-416727340	1.2	75.5660	NA	NA
AX-416756356	1.2	77.0227	NA	NA
AX-416763503	1.2	78.4794	1g206640	Vf1L
AX-416822122	1.2	81.4240	1g207480	Vf1L
AX-181455039	1.2	82.8262	1g207400	Vf1L
AX-416776936	1.2	83.7523	1g207560	Vf1L
AX-181446101	1.2	85.2527	1g207720	Vf1L
AX-416745832	1.2	86.7838	1g209320	Vf1L
AX-181188351	1.2	87.7272	1g210040	Vf1L
AX-416732082	1.2	88.6797	1g211080	Vf1L
AX-181483866	1.2	92.3321	1g223960	Vf1L
AX-181444586	1.2	94.2561	1g224280	Vf1L
AX-181483477	1.2	96.1989	Ung023720	Vf0
AX-416733129	1.2	99.7401	1g224520	Vf1L
AX-416761020	1.2	101.2111	1g222200	Vf1L
AX-416731421	1.2	101.6829	1g223040	Vf1L
AX-181459596	1.2	104.1358	1g220680	Vf1L	P2_PH_2022/23
AX-416775423	1.2	105.0883	1g220680	Vf1L	P2_PH_2022/23
AX-416758010	1.2	109.1791	1g220000	Vf1L	P2_PH_2022/23
AX-416735502	1.2	112.1827	1g225920	Vf1L	P2_PH_2022/23	P2_FN_2024/25
AX-181152418	1.2	118.6705	1g228920	Vf1L	P2_PH_2022/23	P2_FN_2024/25
AX-181470819	1.2	120.0994	1g226880	Vf1L		P2_FN_2024/25
AX-416770722	1.2	121.6151	1g225760	Vf1L		P2_FN_2024/25
AX-416764612	1.2	124.6801	1g220960	Vf1L
AX-416736480	1.2	127.6539	1g224320	Vf1L
AX-416807094	1.2	130.0830	1g213000	Vf1L
AX-416731562	1.2	132.5121	1g210720	Vf1L
AX-416748008	1.2	134.4361	NA	NA
AX-416741434	1.2	135.3978	1g207640	Vf1L
AX-416761692	1.2	135.8651	NA	NA
AX-416762568	1.2	135.8651	1g209080	Vf1L
AX-181487040	1.2	136.8176	1g208400	Vf1L
AX-416722801	1.2	139.2466	1g209080	Vf1L
AX-416749974	1.2	166.7120	1g238120	Vf1L
AX-181148184	1.2	169.6858	1g238080	Vf1L
AX-181491510	1.2	175.5638	1g245840	Vf1L
AX-181483968	1.2	178.5674	1g248800	Vf1L
AX-416788713	1.2	180.0101	1g249200	Vf1L
AX-416811788	1.2	181.9158	Ung071200	Vf0
AX-181151589	1.2	183.8776	1g250040	Vf1L
AX-181195659	1.2	186.3305	1g250840	Vf1L
AX-181500032	1.2	189.8014	NA	NA
AX-181189103	1.2	190.2643	NA	NA
AX-416811684	1.2	191.2169	1g248760	Vf1L
AX-416774763	1.2	194.1907	1g248880	Vf1L
AX-181169306	1.2	196.1525	1g249200	Vf1L
AX-181177131	1.2	199.6582	1g250120	Vf1L
AX-416801665	1.2	201.6010	1g250640	Vf1L
AX-181163921	1.2	204.0300	1g253000	Vf1L
AX-181500068	1.2	206.9459	1g257760	Vf1L
AX-181159427	1.2	207.3923	1g257920	Vf1L
AX-181159424	1.2	207.8553	1g257920	Vf1L
AX-181460337	1.2	208.3226	1g257160	Vf1L
AX-416810350	1.2	209.2401	1g258880	Vf1L
AX-416771238	1.2	210.5918	1g260280	Vf1L
AX-181486591	1.2	213.9301	1g261640	Vf1L
AX-416794737	1.2	215.7828	1g261480	Vf1L
AX-416790930	1.2	217.1593	Ung094680	Vf0
AX-416759938	1.2	219.4758	1g261000	Vf1L
AX-181458062	1.2	219.9183	1g261000	Vf1L
AX-181482948	1.2	223.2250	1g258960	Vf1L
AX-416747854	1.2	225.1307	1g254080	Vf1L
AX-181455413	1.2	228.0466	NA	NA
AX-181452196	1.2	228.9641	1g257400	Vf1L
AX-416822845	1.2	229.8651	1g258280	Vf1L
AX-416748070	1.2	230.7743	1g259280	Vf1L
AX-416733888	1.2	232.1382	1g259200	Vf1L
AX-181482850	1.2	234.9985	1g258760	Vf1L
AX-181484063	1.2	236.3502	1g258760	Vf1L
AX-181175372	1.2	238.1367	1g261320	Vf1L
AX-416808638	1.2	238.5715	1g261320	Vf1L
AX-181154007	1.2	239.4644	1g260040	Vf1L
AX-181155897	1.2	241.7596	1g262240	Vf1L
AX-181485451	1.2	241.7596	1g261360	Vf1L
AX-416805832	1.2	243.6653	1g262880	Vf1L
AX-181490724	1.2	244.5663	1g263120	Vf1L
AX-416761750	1.2	247.3995	NA	NA
AX-416784532	1.2	248.3087	1g264920	Vf1L
AX-416779675	1.2	249.2347	1g266040	Vf1L
AX-416783130	1.2	251.1047	1g266800	Vf1L
AX-181500831	1.2	252.0223	1g267680	Vf1L
AX-416821318	1.2	253.4790	1g269800	Vf1L
AX-416787397	1.2	255.4408	1g268960	Vf1L
AX-181453336	1.2	256.4118	1g269880	Vf1L
AX-416775867	1.2	257.3643	1g269680	Vf1L
AX-181461723	1.2	258.3078	1g267760	Vf1L
AX-416722845	1.2	259.2425	1g267640	Vf1L
AX-416789057	1.2	261.6482	1g265840	Vf1L
AX-416764512	1.2	262.1111	1g265880	Vf1L
AX-416768468	1.2	262.1111	1g265880	Vf1L
AX-181483654	1.2	263.5134	1g263520	Vf1L
AX-416731970	1.2	264.8651	1g264160	Vf1L
AX-181450365	1.2	266.2543	1g265960	Vf1L
AX-416771768	1.2	266.2543	1g265800	Vf1L
AX-181484832	1.2	267.1803	NA	NA
AX-181487637	1.2	267.1803	1g266160	Vf1L
AX-416817074	1.2	269.1230	1g264920	Vf1L
AX-416790085	1.2	271.1043	1g270120	Vf1L
AX-416813660	1.2	273.0661	1g267040	Vf1L
AX-181484312	1.2	273.5248	1g268320	Vf1L
AX-416823657	1.2	273.9921	1g270000	Vf1L
AX-416751919	1.2	275.4076	NA	NA
AX-416782160	1.2	275.8663	1g267800	Vf1L
AX-416816549	1.2	275.8663	1g268080	Vf1L
AX-181483084	1.2	276.3336	1g268440	Vf1L
AX-416736527	1.2	277.2861	1g014000	Vf1S
AX-416732343	1.2	279.2479	1g272120	Vf1L
AX-416776821	1.2	279.7197	1g273240	Vf1L
AX-416743896	1.2	281.6815	1g272440	Vf1L
AX-181199094	1.2	285.7722	1g276520	Vf1L
AX-416787936	1.2	286.2530	1g280440	Vf1L
AX-181190759	1.2	286.7247	1g280520	Vf1L
AX-416787933	1.2	288.7060	Ung071240	Vf0
AX-416823757	1.2	288.7060	1g284040	Vf1L
AX-416821729	1.2	290.1770	1g287680	Vf1L
AX-416808335	1.2	292.6543	1g288000	Vf1L
AX-181158093	1.2	294.5783	1g288600	Vf1L	P2_DSS_2024*
AX-416765700	1.2	294.5783	1g288200	Vf1L	P2_DSS_2024*
AX-416764171	1.2	295.0591	NA	NA	P2_DSS_2024*
AX-416726752	1.2	295.5308	1g288680	Vf1L	P2_DSS_2024*
AX-416753560	1.2	296.9735	1g288800	Vf1L	P2_DSS_2024*
AX-416778744	1.2	297.9637	1g288480	Vf1L	P2_DSS_2024*
AX-416791382	1.2	299.9648	1g288640	Vf1L	P2_DSS_2024*
AX-181470460	1.2	300.4321	1g288640	Vf1L	P2_DSS_2024*	P2_DSL_2024*
AX-416778916	1.2	300.8994	1g288680	Vf1L	P2_DSS_2024*	P2_DSL_2024*
AX-416816974	1.2	302.8234	1g289480	Vf1L	P2_DSS_2024*	P2_DSL_2024*
AX-416768700	1.2	303.2864	1g289560	Vf1L	P2_DSS_2024*	P2_DSL_2024*
AX-416795141	1.2	303.2864	1g289480	Vf1L	P2_DSS_2024*	P2_DSL_2024*
AX-416783154	1.2	304.2389	NA	NA	P2_DSS_2024*	P2_DSL_2024*
AX-416764806	1.2	304.2389	1g289800	Vf1L	P2_DSS_2024*	P2_DSL_2024*
AX-181173184	1.2	306.6446	1g289320	Vf1L	P2_DSS_2024*	P2_DSL_2024*
AX-416806768	1.2	308.5503	1g289720	Vf1L	P2_DSS_2024*	P2_DSL_2024*
AX-181190794	1.2	309.5028	1g289600	Vf1L	P2_DSS_2024*
AX-416735989	1.2	310.4553	NA	NA
AX-416787571	1.2	312.3793	1g290400	Vf1L
AX-416749609	1.2	313.8220	NA	NA
AX-416807908	1.2	314.7837	Ung092320	Vf0
AX-181488664	1.2	316.2404	Ung092320	Vf0
AX-181491295	1.2	317.6694	1g290120	Vf1L
AX-416756484	1.2	318.1323	Ung092200	Vf0
AX-181487979	1.2	320.6597	1g291600	Vf1L
AX-416787492	1.2	322.6410	NA	NA
AX-416730834	1.2	323.0874	NA	NA
AX-181201041	1.2	324.9575	1g292040	Vf1L
AX-416791773	1.2	326.3729	Ung090720	Vf0
AX-416808036	1.2	326.8193	NA	NA
AX-181486665	1.2	327.7369	1g293760	Vf1L
AX-181451337	1.2	329.1391	1g293720	Vf1L
AX-416739596	1.2	329.5895	Ung090720	Vf0
AX-416787137	1.2	330.9660	1g296440	Vf1L
AX-181454779	1.2	331.4164	1g296880	Vf1L
AX-181487199	1.2	331.4164	1g296920	Vf1L
AX-416752038	1.2	331.8669	NA	NA
AX-416787169	1.2	332.7844	1g299400	Vf1L
AX-181487161	1.2	333.7191	1g299280	Vf1L
AX-416774746	1.2	334.1779	1g297560	Vf1L
AX-416728335	1.2	334.6324	1g297880	Vf1L
AX-181485533	1.2	335.5671	NA	NA
AX-416814044	1.2	336.9693	1g300520	Vf1L
AX-416725048	1.2	337.4410	1g299880	Vf1L
AX-416777600	1.2	338.3757	1g296040	Vf1L
AX-181466297	1.2	339.2849	NA	NA
AX-181162874	1.2	341.6451	1g295520	Vf1L
AX-181148838	1.2	342.5798	1g298440	Vf1L
AX-416749544	1.2	343.0471	1g299240	Vf1L
AX-416754061	1.2	343.0471	1g297520	Vf1L
AX-416770548	1.2	343.5144	1g297960	Vf1L
AX-181473399	1.2	343.9774	1g299080	Vf1L
AX-416771431	1.2	343.9774	1g297520	Vf1L
AX-181500514	1.2	345.4063	NA	NA
AX-416810616	1.2	345.8781	1g300240	Vf1L
AX-181197882	1.2	346.7956	1g301160	Vf1L
AX-416736856	1.2	347.2543	1g301280	Vf1L
AX-181150586	1.2	348.1978	1g303280	Vf1L
AX-181463088	1.2	349.1413	1g303080	Vf1L
AX-416724538	1.2	351.5704	1g304680	Vf1L
AX-416763854	1.2	352.5051	NA	NA
AX-416732539	1.2	354.9580	1g304120	Vf1L
AX-416740161	1.2	356.3870	1g304320	Vf1L
AX-416764098	1.2	356.8499	1g304440	Vf1L
AX-181152324	1.2	357.8024	1g305480	Vf1L
AX-181443004	1.2	358.7830	NA	NA
AX-416776177	1.2	361.2120	1g306200	Vf1L
AX-181481261	1.2	363.1177	1g306840	Vf1L
AX-416823759	1.2	364.5332	1g306800	Vf1L
AX-181473612	1.2	366.9160	1g308240	Vf1L
AX-416809201	1.2	366.9160	1g307400	Vf1L
AX-181460831	1.2	368.8587	1g306320	Vf1L
AX-416740534	1.2	369.7847	1g306120	Vf1L
AX-416786648	1.2	371.1740	1g308040	Vf1L
AX-416797766	1.2	371.1740	1g307600	Vf1L
AX-181462281	1.2	373.5567	1g309440	Vf1L
AX-181166998	1.2	374.0154	1g310960	Vf1L
AX-416743490	1.2	374.4784	1g314520	Vf1L
AX-416814955	1.2	375.8676	Ung096000	Vf0
AX-181446023	1.2	377.7553	1g313440	Vf1L
AX-416724455	1.2	378.2226	1g311000	Vf1L
AX-416802675	1.2	378.6988	1g311840	Vf1L
AX-416809454	1.2	381.1761	1g311000	Vf1L
AX-181496133	1.2	382.1378	1g313280	Vf1L
AX-181488331	1.2	384.5205	1g316480	Vf1L
AX-416723178	1.2	384.5205	1g316360	Vf1L
AX-416817252	1.2	384.9792	1g317880	Vf1L
AX-416762958	1.2	386.3947	1g318840	Vf1L
AX-181493962	1.2	387.8237	1g317320	Vf1L
AX-181471088	1.2	389.7294	1g317240	Vf1L
AX-416817919	1.2	389.7294	1g317840	Vf1L
AX-416754052	1.2	390.1881	1g315400	Vf1L
AX-416825270	1.2	390.6426	1g315760	Vf1L
AX-416724744	1.2	391.0972	NA	NA
AX-181497586	1.2	391.0972	1g317280	Vf1L
AX-181497802	1.2	391.5559	1g317320	Vf1L
AX-181166562	1.2	392.4819	1g316440	Vf1L
AX-416790261	1.2	393.4080	1g315600	Vf1L
AX-181467894	1.2	395.2957	1g315240	Vf1L
AX-416808448	1.2	395.7629	1g315240	Vf1L
AX-416735459	1.2	396.2302	1g315720	Vf1L
AX-416754053	1.2	396.6807	1g315400	Vf1L
AX-416736569	1.2	398.1096	NA	NA
AX-181205285	1.2	399.0443	1g320400	Vf1L
AX-416809950	1.2	399.0443	1g319840	Vf1L
AX-181474165	1.2	399.9703	1g320680	Vf1L
AX-416764222	1.2	399.9703	1g321360	Vf1L
AX-181466947	1.2	400.4421	1g322760	Vf1L
AX-416722250	1.2	401.4131	1g321080	Vf1L
AX-416764796	1.2	402.3656	1g321640	Vf1L
AX-181456915	1.2	402.8373	1g321200	Vf1L
AX-416760926	1.2	404.3083	1g324680	Vf1L
AX-181470898	1.2	405.7510	1g324920	Vf1L
AX-416795413	1.2	407.6750	NA	NA
AX-416821224	1.2	408.1423	1g324480	Vf1L
AX-416784265	1.2	410.5953	1g327400	Vf1L
AX-416749270	1.2	411.0626	1g327120	Vf1L
AX-181175877	1.2	414.0662	NA	NA
AX-181175879	1.2	414.0662	1g328440	Vf1L
AX-416759871	1.2	415.0187	1g329920	Vf1L
AX-181500327	1.2	417.5461	1g335560	Vf1L
AX-181194753	1.2	419.0171	1g339520	Vf1L
AX-416739207	1.2	419.4716	1g339560	Vf1L
AX-416787142	1.2	419.9389	1g338880	Vf1L
AX-416738776	1.2	420.4062	NA	NA
AX-416731540	1.2	421.7954	1g339920	Vf1L
AX-181500885	1.2	422.7214	NA	NA
AX-181204824	1.2	423.1887	1g340840	Vf1L
AX-181464362	1.2	423.6605	1g343600	Vf1L
AX-181483972	1.2	425.1172	1g344480	Vf1L
AX-416815585	1.2	428.0910	1g340400	Vf1L
AX-416743731	1.2	429.0345	1g341040	Vf1L
AX-181191738	1.2	429.5018	1g341560	Vf1L
AX-181443759	1.2	429.5018	1g342360	Vf1L
AX-181157055	1.2	430.4453	1g340000	Vf1L
AX-181445927	1.2	431.8742	1g338920	Vf1L
AX-181205859	1.2	432.3415	1g338960	Vf1L
AX-181151089	1.2	435.3153	1g339120	Vf1L
AX-181176358	1.2	435.7826	1g339480	Vf1L
AX-416774005	1.2	436.2455	1g338800	Vf1L
AX-416725672	1.2	437.6745	1g338520	Vf1L
AX-181500589	1.2	439.1035	1g338680	Vf1L
AX-416759115	1.2	439.1035	1g339480	Vf1L
AX-416786019	1.2	441.5325	Ung080080	Vf0
AX-416765911	1.2	443.4753	1g343080	Vf1L
AX-416804727	1.2	443.9426	1g342440	Vf1L
AX-181453259	1.2	444.4099	1g343000	Vf1L
AX-416745586	1.2	444.8816	1g343080	Vf1L
AX-181486806	1.2	445.8341	1g343880	Vf1L
AX-416746864	1.2	447.2631	1g401240	Vf1L
AX-181470947	1.2	448.7057	1g346640	Vf1L
AX-181447456	1.2	450.7068	1g347120	Vf1L
AX-416748948	1.2	452.6496	1g346440	Vf1L
AX-181474143	1.2	453.1125	1g345720	Vf1L
AX-181485375	1.2	454.5415	1g346360	Vf1L
AX-416757789	1.2	455.4940	1g346000	Vf1L
AX-416808573	1.2	456.4465	1g345760	Vf1L
AX-416768796	1.2	458.4083	1g346520	Vf1L
AX-416770458	1.2	458.8890	1g346960	Vf1L
AX-416729983	1.2	461.4164	1g347840	Vf1L
AX-181459742	1.2	463.8937	1g348720	Vf1L
AX-416823801	1.2	465.8177	1g348880	Vf1L
AX-181186015	1.2	466.7524	1g348160	Vf1L
AX-181497220	1.2	468.1952	1g348960	Vf1L
AX-181485850	1.2	470.1379	1g350320	Vf1L
AX-416787062	1.2	471.5806	1g349600	Vf1L
AX-416733187	1.2	472.5331	1g350400	Vf1L
AX-416724400	1.2	473.4948	1g350360	Vf1L
AX-181485026	1.2	477.0005	1g352040	Vf1L
AX-416732897	1.2	477.4635	1g352280	Vf1L
AX-181178451	1.2	477.9222	1g352600	Vf1L
AX-416722864	1.2	477.9222	1g352320	Vf1L
AX-181484373	1.2	478.8657	NA	NA
AX-416728351	1.2	479.8092	1g354040	Vf1L
AX-416807675	1.2	481.2382	NA	NA
AX-416758150	1.2	481.2382	1g354320	Vf1L
AX-416733551	1.2	482.1907	1g357160	Vf1L
AX-181454986	1.2	482.6624	1g357280	Vf1L
AX-416756749	1.2	483.1386	NA	NA
AX-416797708	1.2	483.6059	NA	NA
AX-416807659	1.2	485.0486	NA	NA
AX-416780862	1.2	486.4913	1g355360	Vf1L
AX-416817563	1.2	487.4438	1g355360	Vf1L
AX-416774015	1.2	487.9155	1g354560	Vf1L
AX-416722749	1.2	488.8772	1g355280	Vf1L
AX-181199814	1.2	489.8207	1g357000	Vf1L
AX-416778933	1.2	491.2362	1g357600	Vf1L
AX-181204750	1.2	491.7035	1g357040	Vf1L
AX-416725964	1.2	492.1752	1g357920	Vf1L
AX-416733503	1.2	492.6469	NA	NA
AX-181198946	1.2	496.8233	1g363920	Vf1L
AX-416730290	1.2	498.7851	1g364640	Vf1L
AX-416810901	1.2	500.8064	1g362560	Vf1L
AX-416818833	1.2	503.8404	1g360840	Vf1L
AX-416812445	1.2	506.3425	1g361360	Vf1L
AX-416795623	1.2	507.2860	1g361600	Vf1L
AX-416820519	1.2	508.7287	1g361560	Vf1L
AX-181170911	1.2	509.1960	1g361360	Vf1L
AX-416724857	1.2	512.1996	NA	NA
AX-416814529	1.2	513.1521	1g358640	Vf1L	P2_PL_2022/23*	P2_SS_2022/23*
AX-416811352	1.2	513.6238	1g358520	Vf1L	P2_PL_2022/23*	P2_SS_2022/23*
AX-416810159	1.2	515.0665	1g359040	Vf1L	P2_PL_2022/23*	P2_SS_2022/23*
AX-416816567	1.2	516.9906	1g357640	Vf1L	P2_PL_2022/23*	P2_SS_2022/23*
AX-181167222	1.2	518.4196	1g357440	Vf1L	P2_PL_2022/23*	P2_SS_2022/23*
AX-181486180	1.2	519.8622	1g356960	Vf1L	P2_PL_2022/23*	P2_SS_2022/23*
AX-181202378	1.2	521.2912	1g355560	Vf1L	P2_PL_2022/23*	P2_SS_2022/23*
AX-416761823	1.2	523.7684	1g353360	Vf1L	P2_PL_2022/23*	P2_SS_2022/23*
AX-416746097	1.2	524.2358	1g353000	Vf1L	P2_PL_2022/23*	P2_SS_2022/23*
AX-181486567	1.2	524.7031	1g352800	Vf1L	P2_PL_2022/23*	P2_SS_2022/23*
AX-416723930	1.2	550.3494	1g334480	Vf1L
AX-416752262	1.2	594.4767	1g385000	Vf1L
AX-416813909	1.2	602.1450	1g384440	Vf1L
AX-416794855	1.2	603.0974	1g383640	Vf1L
AX-416773506	1.2	604.5264	1g383600	Vf1L
AX-416763473	1.2	605.4611	NA	NA
AX-416798447	1.2	605.9284	1g381600	Vf1L
AX-416735694	1.2	606.8809	NA	NA
AX-416785922	1.2	607.3482	1g380120	Vf1L
AX-181490197	1.2	608.3007	1g379760	Vf1L
AX-416750280	1.2	608.7724	1g379520	Vf1L
AX-181147740	1.2	609.7249	1g378040	Vf1L
AX-181490459	1.2	610.6684	1g377760	Vf1L
AX-416793853	1.2	612.0974	Ung020560	Vf0
AX-416737454	1.2	614.5746	1g375880	Vf1L
AX-181165651	1.2	615.5271	1g375280	Vf1L
AX-416813041	1.2	616.9698	1g374520	Vf1L
AX-416765453	1.2	617.4415	1g373800	Vf1L
AX-416728745	1.2	617.9088	1g373560	Vf1L
AX-416768489	1.2	618.8435	1g373720	Vf1L
AX-416721986	1.2	619.7870	1g373720	Vf1L
AX-181491859	1.2	621.2297	NA	NA
AX-416760181	1.2	624.2638	1g373280	Vf1L
AX-181451420	1.2	625.2255	1g373240	Vf1L
AX-416805633	1.2	625.6971	NA	NA
AX-181157900	1.2	627.6589	1g372840	Vf1L
AX-416782413	1.2	630.5748	1g373440	Vf1L
AX-181206709	1.2	633.5194	1g375400	Vf1L
AX-181147874	1.2	633.9911	1g376880	Vf1L
AX-416734875	1.2	634.4629	1g376920	Vf1L
AX-416739289	1.2	636.4247	1g376680	Vf1L
AX-181465722	1.2	636.8964	1g376520	Vf1L
AX-416775026	1.2	637.3636	1g376280	Vf1L
AX-416734979	1.2	637.8267	1g376480	Vf1L
AX-181195243	1.2	638.2897	1g376160	Vf1L
AX-416765625	1.2	639.3314	1g375440	Vf1L
AX-181447800	1.2	643.1852	1g378040	Vf1L
AX-416790283	1.2	643.1852	1g378240	Vf1L
AX-416800522	1.2	644.1112	1g378320	Vf1L
AX-181460625	1.2	647.5145	1g382760	Vf1L
AX-416742277	1.2	648.9167	1g382080	Vf1L
AX-181151376	1.2	650.8224	1g382280	Vf1L
AX-181468487	1.2	650.8224	1g382160	Vf1L
AX-416815666	1.2	653.6827	1g382400	Vf1L
AX-181487718	1.2	655.0850	1g382760	Vf1L
AX-416759878	1.2	655.0850	1g382360	Vf1L
AX-181183333	1.2	655.5522	1g381880	Vf1L
AX-181165749	1.2	656.0196	1g382040	Vf1L
AX-416778243	1.2	656.9631	1g381520	Vf1L
AX-416792161	1.2	659.4404	1g378480	Vf1L
AX-181154066	1.2	663.0179	1g379720	Vf1L
AX-416791011	1.2	675.3077	NA	NA
AX-416757445	1.2	678.8490	1g393160	Vf1L
AX-416760850	1.2	679.7925	1g393280	Vf1L
AX-416761821	1.2	680.7450	Ung083120	Vf0
AX-181470021	1.2	683.1979	1g395200	Vf1L
AX-181468390	1.2	683.6653	NA	NA
AX-416726137	1.2	690.7781	Ung073120	Vf0
AX-416749593	1.2	694.9111	1g402200	Vf1L
AX-181491985	1.2	697.9148	1g402160	Vf1L
AX-181487107	1.2	718.3085	1g424960	Vf1L
AX-416767004	1.2	721.2823	1g427920	Vf1L
AX-181442784	1.2	723.2250	Ung075560	Vf0
AX-181201956	1.2	725.6780	1g428760	Vf1L
AX-416746376	1.2	727.1347	1g431280	Vf1L
AX-416787828	1.2	728.0782	NA	NA
AX-416815895	1.2	729.5072	1g431120	Vf1L
AX-181187335	1.2	729.9745	NA	NA
AX-181444165	1.2	729.9745	1g431320	Vf1L
AX-181148836	1.2	730.4418	Ung121480	Vf0
AX-181187441	1.2	730.4418	Ung121440	Vf0
AX-181189498	1.2	733.9830	1g432440	Vf1L
AX-416822867	1.2	736.4603	1g432480	Vf1L
AX-181491115	1.2	736.9233	1g433280	Vf1L
AX-416806874	1.2	742.2061	1g438160	Vf1L
AX-181165473	1.2	743.6627	1g437600	Vf1L
AX-181500135	1.2	746.6664	1g439200	Vf1L
AX-181174785	1.2	749.0955	1g439360	Vf1L
AX-416754064	1.2	750.0389	1g439360	Vf1L
AX-181149043	1.2	753.0128	1g440240	Vf1L
AX-416765914	1.2	754.4417	1g439880	Vf1L
AX-416817524	1.2	755.8572	1g440000	Vf1L
AX-181201483	1.2	756.8007	1g439800	Vf1L
AX-416812437	1.2	757.2680	NA	NA
AX-416804775	1.2	757.2680	1g439720	Vf1L
AX-416722741	1.2	757.7353	1g439760	Vf1L
AX-181474525	1.2	759.1642	1g439680	Vf1L
AX-181164744	1.2	761.6172	NA	NA
AX-181148820	1.2	763.0599	1g442760	Vf1L
AX-416784579	1.2	765.5128	1g441960	Vf1L
AX-416760383	1.2	766.9418	1g442200	Vf1L
AX-416819040	1.2	768.3845	1g441040	Vf1L
AX-416729905	1.2	769.3192	1g440400	Vf1L
AX-416736731	1.2	769.7822	1g440800	Vf1L
AX-416772382	1.2	771.7062	1g441440	Vf1L
AX-181468352	1.2	773.6489	1g442560	Vf1L
AX-416809284	1.2	774.5750	1g443000	Vf1L
AX-181489292	1.2	775.5010	1g442720	Vf1L
AX-181444499	1.2	776.4271	1g443240	Vf1L
AX-181205333	1.2	777.3531	1g443200	Vf1L
AX-416728264	1.2	777.8160	1g443440	Vf1L
AX-416810179	1.2	778.2878	1g443400	Vf1L
AX-416759496	1.2	779.2403	1g443800	Vf1L
AX-416734673	1.2	781.1643	Ung047520	Vf0
AX-416823345	1.2	782.0990	NA	NA
AX-181157535	1.2	783.0250	1g448520	Vf1L
AX-181462664	1.2	783.4880	Ung108000	Vf0
AX-181468072	1.2	783.4880	1g446160	Vf1L
AX-181175794	1.2	786.4618	1g450200	Vf1L
AX-416789991	1.2	788.4045	1g449960	Vf1L
AX-181485154	1.2	788.8762	1g452080	Vf1L
AX-416743183	1.2	789.3436	1g450360	Vf1L
AX-181465568	1.2	789.8152	1g449240	Vf1L
AX-181495930	1.2	790.7678	1g449240	Vf1L
AX-181497599	1.2	790.7678	1g449200	Vf1L
AX-416814865	1.2	791.7203	1g452040	Vf1L
AX-416815034	1.2	794.6649	1g448800	Vf1L
AX-416752404	1.2	795.1321	NA	NA
AX-416798688	1.2	795.5994	Ung069320	Vf0
AX-181198596	1.2	796.5519	1g447880	Vf1L
AX-181450018	1.2	797.0192	1g446800	Vf1L
AX-416815081	1.2	797.0192	1g447960	Vf1L
AX-181194447	1.2	798.4482	1g448720	Vf1L
AX-416805441	1.2	800.9011	NA	NA
AX-416821706	1.2	802.8629	Ung080680	Vf0
AX-416745961	1.2	807.6140	1g455840	Vf1L
AX-416744402	1.2	812.7339	1g456120	Vf1L
AX-416728397	1.2	817.4850	1g461600	Vf1L
AX-416737294	1.2	819.4090	1g461400	Vf1L
AX-416734835	1.2	820.8517	1g462480	Vf1L
AX-181470336	1.2	822.2806	1g462880	Vf1L
AX-416817104	1.2	822.7437	1g462880	Vf1L
AX-416753595	1.2	824.7054	NA	NA
AX-416747712	1.2	826.6482	Ung042320	Vf0
AX-181498442	1.2	827.1111	1g467320	Vf1L
AX-181491152	1.2	828.0372	1g467200	Vf1L
AX-416811975	1.2	828.5226	NA	NA
AX-181452595	1.2	828.5226	1g465440	Vf1L
AX-416802927	1.2	829.4402	1g465160	Vf1L
AX-181457771	1.2	830.8424	1g465600	Vf1L
AX-181152728	1.2	831.3141	1g467040	Vf1L
AX-416784642	1.2	832.7296	1g467440	Vf1L
AX-181184635	1.2	833.6731	1g466000	Vf1L
AX-416740148	1.2	835.0886	1g465880	Vf1L
AX-181205015	1.2	836.5312	1g463880	Vf1L
AX-224078020	1.2	838.9843	1g463440	Vf1L
AX-416812870	1.2	842.4900	1g462600	Vf1L
AX-416759225	1.2	845.9957	1g463440	Vf1L
AX-416764573	1.2	845.9957	1g463200	Vf1L
AX-181200521	1.2	847.4112	1g465560	Vf1L
AX-416789940	1.2	847.8741	1g466200	Vf1L
AX-181175501	1.2	848.8088	1g466280	Vf1L
AX-181445224	1.2	849.7435	1g465200	Vf1L
AX-181493529	1.2	849.7435	1g465200	Vf1L
AX-181202292	1.2	850.2023	Ung019040	Vf0
AX-416780754	1.2	851.1458	1g467760	Vf1L
AX-416824117	1.2	851.6088	NA	NA
AX-181491093	1.2	852.5434	1g467880	Vf1L
AX-416791780	1.2	853.4695	1g467960	Vf1L
AX-416742557	1.2	853.9324	1g469320	Vf1L
AX-416823012	1.2	854.8759	1g469640	Vf1L
AX-181151049	1.2	856.8000	1g470440	Vf1L
AX-181488614	1.2	858.2289	1g471040	Vf1L
AX-416814819	1.2	859.6312	1g472280	Vf1L
AX-416790755	1.2	861.0601	NA	NA
AX-181497306	1.2	862.4891	1g473400	Vf1L
AX-416779157	1.2	863.4151	1g473520	Vf1L
AX-416784626	1.2	865.3208	1g473640	Vf1L
AX-181483510	1.2	866.7363	1g474080	Vf1L
AX-181169261	1.2	867.6710	1g475280	Vf1L
AX-181489641	1.2	867.6710	1g473920	Vf1L
AX-416780823	1.2	868.1297	1g475360	Vf1L
AX-181183325	1.2	869.0732	1g477400	Vf1L
AX-416780617	1.2	870.0079	Ung067840	Vf0
AX-416804581	1.2	870.0079	Ung067800	Vf0
AX-181486473	1.2	870.9426	1g477920	Vf1L
AX-181159548	1.2	871.4055	1g477840	Vf1L
AX-181487300	1.2	872.8483	1g478080	Vf1L
AX-416757993	1.2	875.7928	1g478520	Vf1L
AX-416747118	1.2	876.7363	Ung010360	Vf0
AX-416777685	1.2	879.7399	1g477560	Vf1L
AX-181487544	1.2	880.6924	1g475200	Vf1L
AX-181169263	1.2	881.1512	1g475280	Vf1L
AX-416763866	1.2	883.0569	1g473200	Vf1L
AX-181183889	1.2	883.9916	1g473440	Vf1L
AX-416731957	1.2	885.4070	1g472280	Vf1L
AX-416761856	1.2	885.8658	1g471520	Vf1L
AX-416784119	1.2	886.3331	1g472280	Vf1L
AX-416815170	1.2	887.2766	1g471920	Vf1L
AX-181163740	1.2	889.2006	1g469440	Vf1L
AX-181485270	1.2	891.1246	1g469520	Vf1L
AX-416730037	1.2	901.7467	NA	NA
AX-181447115	1.2	902.6814	NA	NA
AX-416755062	1.2	903.6161	1g481960	Vf1L
AX-181439101	1.2	905.0450	1g480600	Vf1L
AX-416724753	1.2	905.9976	1g481920	Vf1L
AX-181452295	1.2	906.9878	1g480600	Vf1L
AX-416760362	1.2	907.9780	NA	NA
AX-181158517	1.2	910.4553	NA	NA
AX-416735573	1.2	910.9182	NA	NA
AX-181500122	1.2	911.3900	1g489040	Vf1L
AX-416796281	1.2	911.3900	1g489600	Vf1L
AX-416799397	1.2	911.8487	1g489040	Vf1L
AX-416815350	1.2	911.8487	1g489040	Vf1L
AX-416791294	1.2	912.7662	1g489080	Vf1L
AX-181148414	1.2	913.2250	1g489480	Vf1L
AX-181148415	1.2	913.2250	1g489480	Vf1L
AX-181194534	1.2	913.6967	NA	NA
AX-416748066	1.2	913.6967	1g487080	Vf1L
AX-416775876	1.2	914.1684	1g486040	Vf1L
AX-416731692	1.2	916.1111	NA	NA
AX-181494025	1.2	916.1111	1g485440	Vf1L
AX-416806790	1.2	917.0546	1g486120	Vf1L
AX-181190142	1.2	917.5176	1g486280	Vf1L
AX-181190145	1.2	917.9763	1g486280	Vf1L
AX-416789426	1.2	919.8820	1g488800	Vf1L
AX-181495841	1.2	921.3247	1g483480	Vf1L
AX-416724087	1.2	923.7538	1g483120	Vf1L
AX-181482508	1.2	924.2300	1g486920	Vf1L
AX-181148465	1.2	924.6930	1g487240	Vf1L
AX-416816940	1.2	925.6454	1g485240	Vf1L
AX-181487867	1.2	926.1217	1g488720	Vf1L
AX-181494423	1.2	927.5239	NA	NA
AX-181196824	1.2	927.9827	1g496000	Vf1L
AX-416762738	1.2	928.4372	1g491640	Vf1L
AX-416794519	1.2	928.8917	Ung102840	Vf0
AX-416824979	1.2	929.3547	1g493280	Vf1L
AX-181497556	1.2	929.8177	1g490640	Vf1L
AX-416753509	1.2	931.2199	1g492480	Vf1L
AX-416797822	1.2	931.2199	1g492440	Vf1L
AX-416729877	1.2	931.6829	NA	NA
AX-416765144	1.2	931.6829	1g495280	Vf1L
AX-181500120	1.2	932.6354	1g493640	Vf1L
AX-181486443	1.2	933.5529	1g495120	Vf1L
AX-181500119	1.2	934.4705	NA	NA
AX-181485927	1.2	934.9250	NA	NA
AX-416765647	1.2	934.9250	1g494600	Vf1L
AX-416754899	1.2	935.3837	1g494400	Vf1L
AX-181483603	1.2	936.3184	1g493400	Vf1L
AX-181450326	1.2	937.2445	1g493640	Vf1L
AX-181471389	1.2	937.7032	1g492800	Vf1L
AX-181439488	1.2	938.1619	1g493000	Vf1L
AX-416724707	1.2	938.1619	1g491760	Vf1L
AX-416722847	1.2	939.5385	1g495720	Vf1L
AX-181487581	1.2	942.3987	1g490440	Vf1L
AX-416816159	1.2	942.8574	1g491360	Vf1L
AX-181174273	1.2	943.7834	1g491360	Vf1L
AX-416807266	1.2	944.7269	1g494880	Vf1L
AX-181486604	1.2	945.6530	1g494840	Vf1L
AX-416726410	1.2	946.1160	1g494800	Vf1L
AX-181484433	1.2	947.0420	1g493000	Vf1L
AX-181454002	1.2	947.9595	1g491000	Vf1L
AX-181147819	1.2	948.4183	1g491240	Vf1L
AX-181157421	1.2	948.8728	1g492280	Vf1L
AX-416773412	1.2	949.7988	1g492720	Vf1L
AX-181452138	1.2	950.2618	1g492800	Vf1L
AX-416797175	1.2	952.6446	1g488960	Vf1L
AX-416727614	1.2	953.5970	1g484200	Vf1L
AX-416779787	1.2	953.5970	1g484200	Vf1L
AX-181149609	1.2	954.5317	1g484280	Vf1L
AX-416752245	1.2	960.2264	1g479720	Vf1L
AX-416730138	1.2	961.6691	1g480160	Vf1L
AX-416802095	2	0.0000	2g010760	Vf2
AX-416807277	2	1.9427	2g011360	Vf2
AX-416800379	2	2.4100	2g011120	Vf2
AX-416809722	2	4.8630	NA	NA
AX-416764269	2	7.8075	2g009560	Vf2
AX-181438618	2	10.1903	2g009640	Vf2
AX-181439497	2	11.1338	2g009440	Vf2
AX-181163947	2	11.6055	2g007280	Vf2
AX-416769518	2	14.6395	2g014000	Vf2
AX-416745333	2	15.5920	2g013600	Vf2
AX-181169562	2	18.0211	2g013240	Vf2
AX-181163102	2	19.4638	2g014040	Vf2
AX-416776384	2	21.4066	2g016440	Vf2
AX-416821063	2	26.1079	2g018360	Vf2
AX-181201513	2	31.5051	2g024080	Vf2
AX-181201514	2	31.9724	2g024080	Vf2
AX-181165311	2	32.9159	2g024880	Vf2
AX-416818004	2	33.8684	NA	NA
AX-416823728	2	34.3401	2g023240	Vf2
AX-416723765	2	34.8031	2g022680	Vf2
AX-416731322	2	35.7556	2g022600	Vf2
AX-416803557	2	37.1983	NA	NA
AX-181483366	2	37.6613	2g023840	Vf2
AX-416735657	2	39.0902	2g024440	Vf2
AX-416789546	2	42.1553	2g028480	Vf2
AX-416773361	2	43.0988	2g028560	Vf2
AX-181458354	2	43.5661	2g028360	Vf2
AX-181202730	2	44.4921	2g033840	Vf2
AX-416816667	2	44.4921	2g034320	Vf2
AX-181450234	2	46.3978	2g028440	Vf2
AX-416815869	2	48.8035	2g027800	Vf2
AX-416739180	2	49.7382	NA	NA
AX-416725823	2	49.7382	2g030360	Vf2
AX-181469060	2	51.7000	2g025720	Vf2
AX-181493176	2	52.1673	2g025920	Vf2
AX-416796657	2	55.1709	NA	NA
AX-416737189	2	55.6338	2g028320	Vf2
AX-416809495	2	56.0968	2g033360	Vf2
AX-416750508	2	58.0586	2g032640	Vf2
AX-416769668	2	60.5116	2g035000	Vf2
AX-416743335	2	61.9405	2g034320	Vf2
AX-181460204	2	62.8752	NA	NA
AX-181466161	2	63.8012	2g035080	Vf2
AX-416739367	2	64.7188	2g035120	Vf2
AX-416730413	2	65.1733	NA	NA
AX-416765379	2	67.0434	2g036040	Vf2
AX-181175640	2	69.4261	2g036800	Vf2
AX-416730550	2	72.3420	2g036280	Vf2
AX-181179375	2	75.2866	2g035440	Vf2
AX-416825034	2	77.2106	2g036080	Vf2
AX-181454144	2	79.1534	2g036440	Vf2
AX-181486742	2	81.5825	2g036680	Vf2
AX-181461117	2	83.5065	Ung052880	Vf0
AX-181191699	2	85.4122	2g038560	Vf2
AX-416749097	2	87.8179	2g038320	Vf2
AX-181147759	2	88.7439	2g038360	Vf2
AX-416734024	2	89.6699	2g038760	Vf2
AX-181495690	2	91.0854	2g038800	Vf2
AX-416814920	2	94.0300	NA	NA
AX-416737728	2	95.4322	2g040520	Vf2
AX-416723031	2	97.3379	2g040480	Vf2
AX-416768532	2	99.2806	2g043000	Vf2
AX-181206458	2	101.1863	2g043120	Vf2
AX-416767881	2	102.1298	2g044120	Vf2
AX-416779203	2	103.0733	2g043560	Vf2
AX-181484107	2	104.0080	2g045000	Vf2
AX-416819771	2	106.3683	2g045200	Vf2
AX-181500427	2	108.7740	2g044280	Vf2
AX-181443204	2	111.6899	2g041520	Vf2
AX-416775480	2	112.6246	2g042440	Vf2
AX-181448266	2	113.0833	2g042440	Vf2
AX-416727618	2	113.5420	2g042840	Vf2
AX-181206451	2	114.9575	2g043120	Vf2
AX-181175908	2	116.3730	2g042640	Vf2
AX-416733371	2	119.2889	2g044400	Vf2
AX-416791326	2	120.2065	NA	NA
AX-300123989	2	120.6738	2g043680	Vf2
AX-416797121	2	121.6173	2g044880	Vf2
AX-181201666	2	123.9775	2g045360	Vf2
AX-416797104	2	124.8867	2g045320	Vf2
AX-416753076	2	128.2250	NA	NA
AX-416816058	2	131.1128	2g045880	Vf2
AX-416727617	2	133.4955	2g046840	Vf2
AX-416765395	2	133.4955	2g046840	Vf2
AX-181163597	2	134.4216	2g046840	Vf2
AX-181462843	2	134.9070	2g048400	Vf2
AX-416743888	2	135.8780	2g048480	Vf2
AX-416815874	2	136.3453	2g049320	Vf2
AX-416750324	2	138.7983	2g046400	Vf2
AX-416809631	2	139.7158	2g046440	Vf2
AX-416789681	2	141.0923	2g046000	Vf2
AX-416805110	2	142.4815	2g049040	Vf2
AX-181179979	2	142.9320	2g048800	Vf2
AX-416766008	2	143.8495	Ung070120	Vf0
AX-181495317	2	145.7372	2g046760	Vf2
AX-181494855	2	147.6429	2g048960	Vf2
AX-416752959	2	149.0452	2g049040	Vf2
AX-181154853	2	150.4606	NA	NA
AX-181180436	2	150.4606	2g050680	Vf2
AX-416742643	2	153.4344	2g051280	Vf2
AX-181483714	2	153.9017	2g051160	Vf2
AX-416770025	2	155.3307	NA	NA
AX-181449435	2	155.7811	Ung103080	Vf0
AX-181457836	2	156.2357	Ung103040	Vf0
AX-181470570	2	156.6987	2g052560	Vf2
AX-181147825	2	157.1617	2g052800	Vf2
AX-181491771	2	157.1617	2g052800	Vf2
AX-181195528	2	158.5771	2g052720	Vf2
AX-181444036	2	160.4828	2g054480	Vf2
AX-181206619	2	160.9292	NA	NA
AX-416806656	2	160.9292	2g054600	Vf2
AX-181154313	2	161.8384	2g055120	Vf2
AX-181154314	2	162.7476	2g055120	Vf2
AX-181151540	2	164.1241	NA	NA
AX-181497268	2	166.4406	2g055560	Vf2
AX-181496615	2	167.7923	2g055640	Vf2	P2_SP_2022/23*
AX-181490399	2	168.6852	2g055400	Vf2	P2_SP_2022/23*
AX-416746923	2	170.0617	2g053840	Vf2	P2_SP_2022/23*
AX-416740787	2	171.0052	2g053000	Vf2	P2_SP_2022/23*
AX-181195530	2	171.4725	2g052720	Vf2	P2_SP_2022/23*
AX-416798512	2	171.9355	2g052600	Vf2	P2_SP_2022/23*
AX-181497856	2	172.3985	NA	NA	P2_SP_2022/23*
AX-416817845	2	172.3985	2g052960	Vf2	P2_SP_2022/23*
AX-181149025	2	174.3225	2g052480	Vf2	P2_SP_2022/23*
AX-181486886	2	174.3225	2g052480	Vf2	P2_SP_2022/23*
AX-416805096	2	178.9273	NA	NA	P2_SP_2022/23*
AX-416788793	2	178.9273	2g056440	Vf2	P2_SP_2022/23*
AX-416788794	2	180.2913	2g056400	Vf2	P2_SP_2022/23*
AX-181468268	2	187.6353	2g058240	Vf2	P2_SP_2022/23*
AX-416766200	2	189.0118	NA	NA	P2_SP_2022/23*
AX-181147710	2	190.8475	2g058120	Vf2	P2_SP_2022/23*
AX-416820172	2	191.2980	2g058640	Vf2
AX-416810598	2	191.7444	2g059120	Vf2
AX-416821080	2	192.2031	2g059600	Vf2
AX-181485063	2	193.6054	2g059480	Vf2
AX-181192959	2	194.5064	2g059600	Vf2
AX-181196701	2	196.8228	2g059920	Vf2
AX-416799286	2	197.2693	2g060000	Vf2
AX-416747037	2	198.1703	2g060480	Vf2		P2_HSW_2022/23
AX-416767032	2	198.6167	2g067800	Vf2		P2_HSW_2022/23
AX-181441801	2	199.0592	2g064800	Vf2	P2_SP_2024/25*
AX-416823795	2	199.0592	2g063360	Vf2	P2_SP_2024/25*
AX-181154795	2	199.5057	2g065640	Vf2	P2_SP_2024/25*
AX-416733729	2	199.9521	2g068200	Vf2	P2_SP_2024/25*
AX-181164964	2	200.4026	2g067920	Vf2	P2_SP_2024/25*
AX-416771723	2	201.3036	2g066800	Vf2	P2_SP_2024/25*
AX-416789376	2	202.2046	2g064960	Vf2	P2_SP_2024/25*
AX-181472796	2	203.5685	2g064000	Vf2	P2_SP_2024/25*
AX-416763943	2	203.5685	2g067760	Vf2	P2_SP_2024/25*
AX-416799990	2	204.0150	2g067280	Vf2	P2_SP_2024/25*
AX-181191784	2	204.4614	2g064520	Vf2	P2_SP_2024/25*
AX-181439441	2	204.9079	2g064040	Vf2	P2_SP_2024/25*
AX-416745656	2	205.3543	NA	NA	P2_SP_2024/25*
AX-181152739	2	206.2635	2g060680	Vf2	P2_SP_2024/25*
AX-181452984	2	206.7139	2g067720	Vf2	P2_SP_2024/25*
AX-416786065	2	207.1644	2g064400	Vf2	P2_SP_2024/25*
AX-416810026	2	211.0557	2g071000	Vf2	P2_SP_2024/25*
AX-416788480	2	211.5022	2g070000	Vf2	P2_SP_2024/25*
AX-181500648	2	211.9567	2g069800	Vf2	P2_SP_2024/25*
AX-416782365	2	212.4113	2g068880	Vf2	P2_SP_2024/25*
AX-181484225	2	213.8005	2g069520	Vf2
AX-181205304	2	214.7266	2g070840	Vf2
AX-416766030	2	215.1853	2g070680	Vf2
AX-416751086	2	216.5875	2g071200	Vf2
AX-416721897	2	217.0462	2g072160	Vf2
AX-181205299	2	217.5050	2g070840	Vf2
AX-416816089	2	219.8431	2g070280	Vf2
AX-181206606	2	220.7692	2g069600	Vf2
AX-181448146	2	220.7692	2g069320	Vf2
AX-416764393	2	221.2237	NA	NA
AX-181198005	2	223.6294	2g073320	Vf2
AX-181170085	2	225.9897	2g073960	Vf2
AX-416767619	2	226.4442	2g073960	Vf2
AX-181157885	2	227.3789	2g074160	Vf2
AX-416798485	2	227.8376	2g073480	Vf2
AX-181488337	2	228.7552	2g076400	Vf2
AX-416728440	2	229.6987	NA	NA
AX-416780613	2	229.6987	NA	NA
AX-416825879	2	231.1142	2g074200	Vf2
AX-416791824	2	232.0488	NA	NA
AX-416765048	2	233.9365	2g073480	Vf2
AX-416731837	2	234.3953	NA	NA
AX-416731578	2	234.8540	2g074280	Vf2
AX-181489098	2	235.7800	2g069640	Vf2
AX-416733702	2	236.7060	2g075160	Vf2
AX-181200635	2	237.6407	NA	NA
AX-416748764	2	237.6407	NA	NA
AX-416773259	2	238.0953	2g075000	Vf2
AX-181482716	2	238.5583	2g075000	Vf2
AX-416775741	2	239.5018	2g076360	Vf2
AX-181450286	2	241.4075	2g077000	Vf2
AX-181451347	2	241.4075	2g076920	Vf2
AX-416765945	2	242.8097	2g077400	Vf2
AX-416756831	2	243.7357	2g076960	Vf2
AX-416723695	2	245.1647	2g078360	Vf2
AX-181458415	2	245.6320	2g078360	Vf2
AX-416737077	2	246.5845	NA	NA
AX-181482614	2	247.0475	2g078320	Vf2
AX-416765626	2	247.9735	NA	NA
AX-181190269	2	249.4025	2g078720	Vf2
AX-416785232	2	249.4025	2g078680	Vf2
AX-416765540	2	250.3285	2g078800	Vf2
AX-416788876	2	253.2444	Ung077200	Vf0
AX-181485447	2	253.6990	2g079560	Vf2
AX-181484613	2	254.6000	2g079560	Vf2
AX-416737448	2	255.5347	2g081160	Vf2
AX-416722929	2	256.9637	2g080240	Vf2
AX-181189259	2	257.4266	2g079960	Vf2
AX-416749555	2	259.3323	2g079320	Vf2
AX-181171443	2	260.2670	2g080040	Vf2
AX-416744344	2	260.7300	2g080560	Vf2
AX-416803467	2	261.1930	2g080880	Vf2
AX-181441774	2	262.6219	2g082040	Vf2
AX-181440980	2	265.5378	2g082600	Vf2
AX-416814915	2	265.9966	2g082760	Vf2
AX-181197229	2	267.9023	2g081800	Vf2
AX-416802235	2	269.7899	2g082640	Vf2
AX-416730525	2	270.2487	2g083000	Vf2
AX-416725297	2	270.7117	2g083120	Vf2
AX-416780408	2	272.1544	2g083400	Vf2
AX-181459513	2	273.5971	2g082960	Vf2
AX-181453893	2	276.0262	2g082560	Vf2
AX-416725299	2	276.9787	2g082600	Vf2
AX-416778912	2	277.9222	2g083200	Vf2
AX-181150625	2	278.8657	Ung050200	Vf0
AX-416789995	2	279.3374	2g084120	Vf2
AX-416749499	2	280.7664	2g085600	Vf2
AX-416723403	2	281.7011	2g086640	Vf2
AX-181184694	2	282.1684	2g087280	Vf2
AX-181184699	2	282.6401	2g087280	Vf2
AX-181438855	2	283.1074	2g087480	Vf2
AX-181452754	2	283.1074	2g087480	Vf2
AX-416782737	2	284.5364	2g085920	Vf2
AX-416801841	2	285.0037	2g086760	Vf2
AX-416734003	2	285.4710	2g087440	Vf2
AX-416771114	2	285.9383	NA	NA
AX-181468995	2	287.3538	Ung071520	Vf0
AX-416804530	2	291.4030	2g084400	Vf2
AX-416820103	2	293.8803	2g085880	Vf2
AX-181148696	2	295.8421	2g087960	Vf2
AX-181487250	2	296.7946	2g086520	Vf2
AX-181481365	2	299.2475	2g089480	Vf2
AX-416723042	2	300.7042	2g088440	Vf2
AX-416723133	2	303.1572	NA	NA
AX-416749710	2	306.6281	2g090840	Vf2
AX-416811526	2	308.5521	2g091240	Vf2
AX-181160418	2	309.9811	2g093920	Vf2
AX-181482111	2	310.9336	2g092360	Vf2
AX-416772936	2	311.8860	2g093160	Vf2
AX-181482500	2	312.8296	2g091680	Vf2
AX-181483100	2	313.7820	2g091680	Vf2
AX-181188403	2	315.2248	2g094200	Vf2
AX-181185226	2	316.1772	2g092320	Vf2
AX-181164724	2	317.1297	2g092200	Vf2
AX-181149815	2	318.0732	NA	NA
AX-181160417	2	318.5406	2g093920	Vf2
AX-181470784	2	319.5022	2g094000	Vf2
AX-416742763	2	320.9449	Ung055800	Vf0
AX-416789773	2	321.4123	Ung073960	Vf0
AX-416796612	2	321.8885	2g096800	Vf2
AX-181180046	2	323.3452	2g097480	Vf2
AX-416805826	2	325.7743	2g097000	Vf2
AX-181150634	2	326.7178	NA	NA
AX-181179302	2	327.1895	2g096600	Vf2
AX-181484772	2	329.6668	2g095600	Vf2
AX-416798517	2	330.6103	NA	NA
AX-181179305	2	332.0258	2g096600	Vf2
AX-416752792	2	333.4685	2g097160	Vf2
AX-416811679	2	337.0830	2g098080	Vf2
AX-416742191	2	338.0265	2g099440	Vf2
AX-181185637	2	338.4938	2g099560	Vf2
AX-416809109	2	339.4463	2g100880	Vf2
AX-416762210	2	340.8890	2g099120	Vf2
AX-416756236	2	341.8326	2g099120	Vf2
AX-181167576	2	342.7850	2g098000	Vf2
AX-416746587	2	354.6296	2g106080	Vf2
AX-416816499	2	367.0907	2g109880	Vf2
AX-181471234	2	369.5436	2g113120	Vf2
AX-416742871	2	370.9726	2g114200	Vf2
AX-416800088	2	371.4399	2g114520	Vf2
AX-181493261	2	373.8456	2g114720	Vf2
AX-181458629	2	374.3086	2g114680	Vf2
AX-416805623	2	376.2142	2g115600	Vf2
AX-416815213	2	377.6297	2g115560	Vf2
AX-416817088	2	378.1014	NA	NA
AX-416819455	2	378.5687	2g114360	Vf2
AX-181158353	2	379.5122	2g114520	Vf2
AX-416785259	2	380.9412	2g111560	Vf2
AX-181167664	2	381.8937	2g112400	Vf2
AX-416795150	2	383.7993	2g110840	Vf2
AX-416768991	2	385.7421	2g110760	Vf2
AX-181465911	2	388.1712	2g112680	Vf2
AX-416758032	2	389.6279	2g115640	Vf2
AX-416825627	2	391.0044	2g116440	Vf2
AX-181194154	2	392.4199	2g116840	Vf2
AX-181494448	2	393.3459	2g116400	Vf2
AX-416751499	2	394.2719	2g116400	Vf2
AX-416775062	2	396.1960	2g118920	Vf2
AX-181159774	2	396.6633	2g118960	Vf2
AX-416736334	2	397.6158	2g127040	Vf2
AX-181482919	2	398.0831	2g129080	Vf2
AX-416755269	2	398.5548	2g120520	Vf2
AX-181456648	2	399.0265	2g118920	Vf2
AX-181159778	2	399.4852	2g118960	Vf2
AX-416736247	2	400.4113	2g118120	Vf2
AX-181444187	2	400.8658	2g118280	Vf2
AX-416739158	2	402.2551	2g117040	Vf2
AX-416721520	2	404.6378	2g117320	Vf2
AX-181471220	2	405.1095	2g118280	Vf2
AX-181168931	2	406.0530	2g117120	Vf2
AX-416769353	2	406.9791	2g117400	Vf2
AX-416772544	2	408.3813	2g118760	Vf2
AX-416816550	2	408.3813	2g118760	Vf2
AX-416724793	2	409.2989	2g117440	Vf2
AX-181162167	2	410.2336	2g119760	Vf2
AX-416784258	2	411.1771	2g131800	Vf2
AX-181166858	2	412.1031	2g126080	Vf2
AX-416721716	2	413.0291	2g124080	Vf2
AX-181165854	2	413.9638	Ung045200	Vf0
AX-181490700	2	414.8985	2g124880	Vf2
AX-416786370	2	416.3140	NA	NA
AX-416773109	2	416.3140	2g127080	Vf2
AX-416741897	2	416.7857	2g125040	Vf2
AX-181495386	2	418.2146	2g123080	Vf2
AX-416772920	2	418.6776	2g120840	Vf2
AX-416812037	2	418.6776	2g123080	Vf2
AX-181495471	2	419.1449	2g121160	Vf2
AX-416771965	2	419.1449	2g120960	Vf2
AX-416738119	2	419.6122	NA	NA
AX-416748651	2	420.0796	2g129320	Vf2
AX-181191616	2	420.5469	2g124440	Vf2
AX-181491271	2	421.0142	2g124000	Vf2
AX-416759051	2	421.0142	2g124000	Vf2
AX-416752505	2	422.4569	2g124240	Vf2
AX-416741355	2	423.4004	2g126720	Vf2
AX-181162283	2	423.8721	2g120760	Vf2
AX-416739978	2	424.3483	2g131920	Vf2
AX-416763582	2	425.3289	2g119000	Vf2
AX-181205482	2	427.3101	2g131680	Vf2
AX-181178473	2	428.2536	2g129920	Vf2
AX-416759722	2	429.1883	NA	NA
AX-181497045	2	430.1230	2g121480	Vf2
AX-416817097	2	430.5817	2g121480	Vf2
AX-181474024	2	431.5078	2g121600	Vf2
AX-181147782	2	431.9665	2g120920	Vf2
AX-416750327	2	432.4252	2g121320	Vf2
AX-181500473	2	433.3428	NA	NA
AX-181182564	2	433.3428	2g122560	Vf2
AX-181460321	2	434.7450	2g126600	Vf2
AX-181482491	2	436.1472	2g123320	Vf2
AX-416794188	2	437.0819	NA	NA
AX-416777945	2	439.5349	2g134000	Vf2
AX-181167086	2	443.1494	2g138160	Vf2
AX-416722723	2	444.0754	2g138000	Vf2
AX-181473788	2	444.5428	2g138000	Vf2
AX-416751642	2	445.9582	NA	NA
AX-181463445	2	446.4087	2g139120	Vf2
AX-416817598	2	446.8633	2g138840	Vf2
AX-181489738	2	447.7893	2g139040	Vf2
AX-416764533	2	448.2523	2g137920	Vf2
AX-416800427	2	448.2523	2g137920	Vf2
AX-181462687	2	448.7285	2g138000	Vf2
AX-416787362	2	450.1439	NA	NA
AX-181494622	2	451.0531	2g139560	Vf2
AX-416722391	2	451.5036	2g139520	Vf2
AX-181470141	2	452.9058	2g140840	Vf2
AX-181205204	2	454.3080	2g139840	Vf2
AX-416745930	2	456.7371	NA	NA
AX-181148460	2	459.6249	2g144160	Vf2
AX-416724006	2	461.0677	2g143440	Vf2
AX-416807336	2	462.0293	2g143240	Vf2
AX-181178624	2	463.4185	2g142280	Vf2
AX-416792324	2	464.8078	2g142480	Vf2
AX-416764320	2	466.1843	2g142960	Vf2
AX-416796009	2	466.6348	2g143800	Vf2
AX-181444633	2	467.5358	2g143880	Vf2
AX-181492941	2	467.5358	2g144200	Vf2
AX-416756621	2	468.8997	2g144600	Vf2
AX-416799388	2	471.2379	2g144840	Vf2
AX-416797954	2	474.0982	2g145240	Vf2
AX-181461982	2	476.5039	2g145040	Vf2
AX-181206150	2	477.4474	2g146120	Vf2
AX-416757652	2	478.3909	2g146040	Vf2
AX-416760497	2	478.3909	2g145960	Vf2
AX-416781378	2	479.3344	NA	NA
AX-181148962	2	480.2691	2g146040	Vf2
AX-181147566	2	480.7321	2g146280	Vf2
AX-416820468	2	483.6199	2g147440	Vf2
AX-181440109	2	484.5724	2g147720	Vf2
AX-416783077	2	485.5159	2g148560	Vf2
AX-416791867	2	487.9932	2g148960	Vf2	P2_NB_2022/23
AX-181452219	2	489.4221	2g151840	Vf2	P2_NB_2022/23
AX-416767813	2	490.8648	2g149040	Vf2	P2_NB_2022/23
AX-181444134	2	491.8083	2g151800	Vf2	P2_NB_2022/23
AX-181491893	2	499.8311	2g158640	Vf2	P2_NB_2022/23	P2_LS_2024/25
AX-416722995	2	504.0074	2g161280	Vf2	P2_NB_2022/23	P2_LS_2024/25
AX-181471640	2	505.4501	2g161280	Vf2	P2_NB_2022/23	P2_LS_2024/25
AX-416759053	2	505.9218	NA	NA	P2_NB_2022/23	P2_LS_2024/25
AX-181485180	2	506.3936	2g160440	Vf2	P2_NB_2022/23	P2_LS_2024/25
AX-181494300	2	508.9210	2g163520	Vf2
AX-181204108	2	509.8734	2g163640	Vf2
AX-416810084	2	511.3024	2g163720	Vf2
AX-416756271	2	513.7554	2g163920	Vf2
AX-416814150	2	515.1981	2g163480	Vf2
AX-416754110	2	515.6610	2g163520	Vf2
AX-181148577	2	517.0900	2g163080	Vf2
AX-416815601	2	520.0936	2g164440	Vf2
AX-181453507	2	522.5226	2g165000	Vf2
AX-181150048	2	524.4283	2g164160	Vf2
AX-181155757	2	525.8710	2g169080	Vf2
AX-416808714	2	527.2733	2g169360	Vf2
AX-181197183	2	528.2079	2g167040	Vf2
AX-181151958	2	529.1426	2g166280	Vf2
AX-181498093	2	530.0602	2g165760	Vf2
AX-416762284	2	531.4624	2g169160	Vf2
AX-181495149	2	533.3864	2g170760	Vf2
AX-181473833	2	534.3389	2g169560	Vf2
AX-416740152	2	536.3202	2g167480	Vf2
AX-416806435	2	537.7629	NA	NA
AX-181151968	2	538.7064	2g166280	Vf2
AX-416725595	2	541.1837	2g171120	Vf2
AX-416750877	2	541.1837	2g171200	Vf2
AX-416815436	2	544.1873	2g172680	Vf2
AX-181169860	2	547.2523	2g174280	Vf2
AX-416760667	2	548.2048	2g174960	Vf2
AX-181179379	2	550.1666	2g173280	Vf2
AX-181497603	2	551.6093	2g173720	Vf2
AX-416768698	2	553.5711	2g173360	Vf2
AX-416731855	2	554.5236	NA	NA
AX-181474476	2	554.9866	2g173240	Vf2
AX-416761938	2	556.4722	2g174760	Vf2
AX-181150810	2	559.4758	2g175640	Vf2
AX-416727519	2	561.4376	2g178480	Vf2
AX-181165388	2	562.3723	2g178480	Vf2
AX-181484552	2	563.3069	2g178080	Vf2
AX-181462145	2	564.7092	2g177880	Vf2
AX-416773178	2	565.6439	2g178080	Vf2
AX-416823903	2	567.1006	2g178360	Vf2
AX-181500023	2	568.5433	2g177760	Vf2
AX-181148369	2	569.9587	2g177760	Vf2
AX-416736927	2	570.4217	2g177560	Vf2
AX-181494799	2	573.4557	2g185200	Vf2
AX-181491270	2	575.3984	2g185800	Vf2
AX-181489891	2	577.8275	2g185920	Vf2
AX-181442472	2	579.7515	2g187360	Vf2
AX-181484699	2	579.7515	2g187360	Vf2
AX-181486653	2	580.6862	2g187400	Vf2
AX-416770135	2	581.6297	2g186920	Vf2
AX-181499196	2	582.5732	2g186520	Vf2
AX-181482896	2	585.5470	2g184720	Vf2
AX-181158545	2	586.0099	2g184520	Vf2
AX-416817807	2	587.4254	2g182320	Vf2
AX-416782207	2	588.8409	2g181640	Vf2
AX-416797248	2	590.7649	2g183120	Vf2
AX-181158540	2	591.6996	2g184520	Vf2
AX-181487957	2	591.6996	2g185200	Vf2
AX-416742084	2	592.6521	NA	NA
AX-416721860	2	593.1194	2g178640	Vf2
AX-416803497	2	594.0454	2g178760	Vf2
AX-416814605	2	595.4476	2g180200	Vf2
AX-181189692	2	595.9149	2g179840	Vf2
AX-416791095	2	596.8409	2g179680	Vf2
AX-416724075	2	597.7585	2g179520	Vf2
AX-416756832	2	598.6932	2g179720	Vf2
AX-181158019	2	599.6457	NA	NA
AX-416767403	2	600.1174	2g179600	Vf2
AX-416736929	2	600.5804	2g179080	Vf2
AX-416743949	2	601.5064	2g178960	Vf2
AX-416733070	2	603.4121	2g178640	Vf2
AX-181494793	2	604.8688	2g184920	Vf2
AX-181495919	2	605.8214	2g184920	Vf2
AX-181486441	2	606.2975	2g184480	Vf2
AX-181445121	2	607.7265	2g182840	Vf2
AX-416744104	2	608.1895	2g182320	Vf2
AX-416821344	2	609.6049	2g185040	Vf2
AX-181459233	2	610.5309	2g184440	Vf2
AX-181442637	2	610.9855	2g183680	Vf2
AX-416729760	2	610.9855	2g183680	Vf2
AX-181498366	2	611.4442	2g184440	Vf2
AX-416759364	2	611.9072	2g184200	Vf2
AX-416813703	2	613.3094	2g183640	Vf2
AX-181169670	2	615.2521	2g185520	Vf2
AX-416776344	2	618.1967	2g187080	Vf2
AX-416791634	2	619.1314	2g188160	Vf2
AX-181494488	2	620.0574	2g188360	Vf2
AX-181453971	2	622.4865	2g188160	Vf2
AX-181150112	2	623.9155	2g188520	Vf2
AX-416748718	2	626.3212	2g189440	Vf2
AX-416774992	2	628.2452	2g189720	Vf2
AX-181470086	2	630.6743	2g188960	Vf2
AX-181500178	2	631.1372	2g188920	Vf2
AX-416823814	2	631.5959	2g188960	Vf2
AX-181157247	2	633.0249	2g190120	Vf2
AX-181492981	2	634.4539	2g190200	Vf2
AX-416768059	2	637.3984	2g191160	Vf2
AX-181490223	2	637.8702	2g190520	Vf2
AX-181461189	2	639.8129	2g190360	Vf2
AX-181446814	2	640.7564	2g189960	Vf2
AX-181450093	2	641.2194	2g189960	Vf2
AX-181177742	2	642.6483	2g189880	Vf2
AX-416800868	2	643.5830	2g189440	Vf2
AX-416752140	2	648.7560	2g191960	Vf2
AX-181180821	2	652.2973	2g192200	Vf2
AX-416735445	2	652.2973	2g192160	Vf2
AX-416813827	2	652.7646	2g192360	Vf2
AX-416724082	2	656.3058	2g192760	Vf2
AX-416732119	2	658.2676	2g196440	Vf2
AX-181182203	2	660.6967	2g195520	Vf2
AX-416802418	2	661.6492	2g195480	Vf2
AX-416822166	2	662.6298	2g193360	Vf2
AX-416790472	2	665.1071	2g193440	Vf2
AX-181179271	2	666.5497	2g196040	Vf2
AX-181498013	2	667.0127	2g196080	Vf2
AX-181487298	2	667.4756	2g194480	Vf2
AX-416732647	2	668.4191	2g193680	Vf2
AX-416784824	2	669.8759	2g193680	Vf2
AX-181156782	2	670.8284	2g195080	Vf2
AX-181494026	2	671.2871	2g196080	Vf2
AX-416748612	2	677.2289	2g199840	Vf2
AX-416796993	2	678.6578	Ung034880	Vf0
AX-416817837	2	679.6104	2g200160	Vf2
AX-416739302	2	681.0393	2g201000	Vf2
AX-181193341	2	682.4683	2g200200	Vf2
AX-181489753	2	683.4208	Ung026160	Vf0
AX-181192084	2	683.8837	Ung034800	Vf0
AX-416762613	2	686.3858	2g199240	Vf2
AX-416729808	2	688.3286	2g199240	Vf2
AX-416773936	2	689.7575	2g198600	Vf2
AX-181182050	2	691.2002	2g199600	Vf2
AX-416751758	2	695.2910	2g202840	Vf2
AX-416745186	2	697.2150	2g204360	Vf2
AX-416762901	2	698.1497	2g204160	Vf2
AX-416724966	2	699.5651	NA	NA
AX-416792819	2	703.4948	2g204720	Vf2
AX-416764992	2	704.8970	2g204720	Vf2
AX-416729241	2	706.8210	2g205600	Vf2
AX-416729856	2	708.7637	2g206440	Vf2
AX-181498394	2	711.7375	2g206680	Vf2
AX-416824663	2	713.1943	2g207240	Vf2
AX-416732294	2	716.7355	2g211280	Vf2
AX-181168519	2	720.2768	2g210560	Vf2
AX-181199987	2	724.9293	NA	NA
AX-181161846	2	726.9106	2g208080	Vf2
AX-416815261	2	730.4518	2g217160	Vf2
AX-181154139	2	732.3759	2g211880	Vf2
AX-416772340	2	733.3284	2g212160	Vf2
AX-181154140	2	735.2341	2g211880	Vf2
AX-416792092	2	736.6495	2g211920	Vf2
AX-416812341	2	736.6495	2g212000	Vf2
AX-181487889	2	739.1268	2g219600	Vf2
AX-416755336	2	740.5558	NA	NA
AX-181451892	2	742.4615	2g221520	Vf2
AX-416723759	2	744.3672	2g222880	Vf2
AX-416804910	2	745.7961	2g222480	Vf2
AX-416774175	2	746.7396	2g220880	Vf2
AX-416801955	2	747.6743	2g220680	Vf2
AX-416749805	2	748.6178	2g220680	Vf2
AX-416740159	2	750.6189	2g219840	Vf2
AX-416746072	2	752.0899	2g222600	Vf2
AX-181487142	2	753.0424	2g222440	Vf2
AX-416802478	2	758.2697	2g223840	Vf2
AX-181189479	2	762.8278	2g226760	Vf2
AX-416779088	2	764.7705	NA	NA
AX-181171417	2	767.2234	2g227880	Vf2
AX-416823293	2	768.6661	2g228360	Vf2
AX-181167387	2	769.1334	2g228680	Vf2
AX-416801331	2	770.0769	2g227840	Vf2
AX-181193811	2	772.0197	2g229880	Vf2
AX-181461908	2	774.9642	2g230360	Vf2
AX-416741509	2	775.4272	2g230160	Vf2
AX-416772199	2	777.3149	2g233720	Vf2
AX-181486356	2	779.7206	2g232360	Vf2
AX-181490571	2	782.1033	2g232360	Vf2
AX-416776541	2	783.0294	2g232520	Vf2
AX-181473066	2	784.9534	2g233880	Vf2
AX-416722464	2	786.8591	2g235920	Vf2
AX-416781987	2	788.7648	Ung060640	Vf0
AX-416804101	2	789.7264	2g235320	Vf2
AX-416756100	2	791.1691	2g235200	Vf2
AX-416801020	2	792.6118	2g235880	Vf2
AX-181184892	2	795.6154	2g238040	Vf2
AX-416739934	2	797.5394	2g240880	Vf2
AX-416753984	2	797.5394	2g241960	Vf2
AX-416806542	2	798.9684	2g239440	Vf2
AX-416780272	2	799.4446	2g238640	Vf2
AX-416778226	2	801.4064	2g239880	Vf2
AX-416763481	2	802.8086	2g238640	Vf2
AX-416743650	2	804.2108	2g239520	Vf2
AX-181157127	2	805.6263	2g242040	Vf2
AX-181157124	2	806.0892	NA	NA
AX-416762324	2	808.5183	NA	NA
AX-416774229	2	809.4708	2g238840	Vf2
AX-416742940	2	810.4143	2g239240	Vf2
AX-416815970	2	811.3490	2g239240	Vf2
AX-416819450	2	811.3490	2g239640	Vf2
AX-416749489	2	813.8019	2g243160	Vf2
AX-181496594	2	816.3040	2g244280	Vf2
AX-416726223	2	819.8098	2g245520	Vf2
AX-416809057	2	820.7532	2g245800	Vf2
AX-181447802	2	821.2205	2g247080	Vf2
AX-416769738	2	822.1640	2g245920	Vf2
AX-181490708	2	824.1068	2g245920	Vf2
AX-416741849	2	826.0125	2g245960	Vf2
AX-181439330	2	827.9182	2g247240	Vf2
AX-181452543	2	829.3471	2g245680	Vf2
AX-181484742	2	831.8244	2g247520	Vf2
AX-416738112	2	834.2072	2g247680	Vf2
AX-416765982	2	836.5899	2g247960	Vf2
AX-416785216	2	838.9956	2g248280	Vf2
AX-416754277	2	840.9384	2g249200	Vf2
AX-181444931	2	841.9000	2g248560	Vf2
AX-416748127	2	843.3290	2g248320	Vf2
AX-416796193	2	846.8702	2g253760	Vf2
AX-181500190	2	847.3332	2g252680	Vf2
AX-416741565	2	848.7354	2g252240	Vf2
AX-416775646	2	849.6446	NA	NA
AX-416741927	2	851.5146	2g251160	Vf2
AX-181155383	2	852.9301	2g250280	Vf2
AX-416748706	2	853.8648	Ung030960	Vf0
AX-416764917	2	855.7705	2g250520	Vf2
AX-416815786	2	857.6945	2g253280	Vf2
AX-416779076	2	860.6104	2g255280	Vf2
AX-181451336	2	863.1125	2g258720	Vf2
AX-181185491	2	864.5414	2g260680	Vf2
AX-181185482	2	865.0002	2g260680	Vf2
AX-416819103	2	866.3894	2g261800	Vf2
AX-181439306	2	867.2986	2g262280	Vf2
AX-416782339	2	867.7531	2g263000	Vf2
AX-416809778	2	870.1359	2g260120	Vf2
AX-181159113	2	872.4961	2g257760	Vf2
AX-416807736	2	874.3488	2g258560	Vf2
AX-181465657	2	875.2664	2g257720	Vf2
AX-181493485	2	876.1839	2g257560	Vf2
AX-181148306	2	877.1274	2g256760	Vf2
AX-416792805	2	877.5947	2g255960	Vf2
AX-416808684	2	881.6032	2g260800	Vf2
AX-181446990	2	882.9924	2g260880	Vf2
AX-181470416	2	883.9016	2g261080	Vf2
AX-181459357	2	884.3561	2g261080	Vf2
AX-181174119	2	885.2822	2g262320	Vf2
AX-416790042	2	885.7409	2g262440	Vf2
AX-416722744	2	886.6584	2g262640	Vf2
AX-416745819	2	888.9966	2g263680	Vf2
AX-416797993	2	889.9058	2g263680	Vf2
AX-416792897	2	892.2660	2g266000	Vf2
AX-416753153	2	893.6682	NA	NA
AX-416724624	2	895.0704	2g268000	Vf2
AX-416775722	2	896.0051	2g267040	Vf2
AX-416776332	2	896.4681	2g266880	Vf2
AX-416812680	2	897.4116	NA	NA
AX-181460603	2	899.8173	2g264880	Vf2
AX-416761187	2	900.7433	2g267840	Vf2
AX-181151000	2	904.7518	2g269160	Vf2
AX-416766633	2	904.7518	2g269160	Vf2
AX-416735980	2	906.1411	2g269240	Vf2
AX-181488045	2	906.5956	2g269240	Vf2
AX-181481626	2	907.9720	2g270520	Vf2
AX-416746448	2	909.3360	2g269360	Vf2
AX-416773743	2	910.7125	2g270760	Vf2
AX-181493078	2	911.1670	2g271200	Vf2
AX-181157495	2	912.5692	2g273680	Vf2
AX-416773353	2	912.5692	2g275280	Vf2
AX-416776768	2	913.0156	Ung047400	Vf0
AX-181179564	2	913.4620	2g276400	Vf2	P2_PP_2024/25*
AX-181484580	2	913.9084	2g277240	Vf2	P2_PP_2024/25*
AX-181493674	2	914.8094	Ung082720	Vf0	P2_PP_2024/25*
AX-181484453	2	914.8094	2g276480	Vf2	P2_PP_2024/25*
AX-416748967	2	915.7104	2g277400	Vf2	P2_PP_2024/25*
AX-416780918	2	915.7104	2g274160	Vf2	P2_PP_2024/2*5	P2_SPL_2024/25	P2_PY_2024/25
AX-416742185	2	917.5294	2g271640	Vf2	P2_PP_2024/25*	P2_SPL_2024/25	P2_PY_2024/25
AX-416742403	2	918.4304	2g276480	Vf2	P2_PP_2024/25*	P2_SPL_2024/25	P2_PY_2024/25
AX-181198291	2	918.8729	2g273600	Vf2	P2_PP_2024/25*	P2_SPL_2024/25	P2_PY_2024/25
AX-416735507	2	919.3193	2g271600	Vf2	P2_PP_2024/25*	P2_SPL_2024/25	P2_PY_2024/25
AX-416787218	2	919.7698	Ung108160	Vf0	P2_PP_2024/25*	P2_SPL_2024/25	P2_PY_2024/25
AX-416764166	2	919.7698	2g271440	Vf2	P2_PP_2024/25*	P2_SPL_2024/25	P2_PY_2024/25
AX-416726341	2	920.6790	2g271480	Vf2	P2_PP_2024/25*	P2_SPL_2024/25	P2_PY_2024/25
AX-416784798	2	922.0682	NA	NA	P2_PP_2024/25*	P2_SPL_2024/25	P2_PY_2024/25
AX-181151803	2	922.9692	2g274320	Vf2	P2_PP_2024/25*	P2_SPL_2024/25	P2_PY_2024/25
AX-416778408	2	922.9692	2g274320	Vf2	P2_PP_2024/25*	P2_SPL_2024/25	P2_PY_2024/25
AX-416745908	3	0.0000	3g003200	Vf3
AX-416766241	3	0.9805	3g002760	Vf3
AX-416753229	3	1.4478	NA	NA
AX-416780334	3	1.4478	3g002200	Vf3
AX-181440749	3	2.8768	3g009840	Vf3
AX-416738403	3	3.8293	3g001520	Vf3
AX-181471555	3	4.7468	3g001400	Vf3
AX-181495577	3	5.6993	3g006800	Vf3
AX-181484088	3	6.6428	3g003360	Vf3
AX-416817843	3	8.0583	3g003440	Vf3
AX-181491773	3	9.4873	3g006760	Vf3
AX-416777520	3	9.9727	3g010520	Vf3
AX-181486192	3	10.9437	3g000120	Vf3
AX-416811480	3	13.4210	Ung021880	Vf0
AX-416772813	3	14.8920	3g002480	Vf3
AX-181495436	3	15.3593	3g002480	Vf3
AX-416722401	3	16.8449	3g006680	Vf3
AX-416800966	3	18.7876	3g006600	Vf3
AX-416791956	3	20.6933	Ung069640	Vf0
AX-416752311	3	21.6368	3g000080	Vf3
AX-181495306	3	23.5795	3g000960	Vf3
AX-181498206	3	23.5795	3g000960	Vf3
AX-416739355	3	24.5142	Ung069600	Vf0
AX-416817300	3	25.9297	3g006960	Vf3
AX-181184204	3	26.8644	3g006360	Vf3
AX-416733682	3	27.3361	NA	NA
AX-416722476	3	29.2979	Ung069800	Vf0
AX-416753702	3	30.7689	3g007800	Vf3
AX-181486617	3	31.7036	3g009320	Vf3
AX-416813371	3	32.6296	3g009240	Vf3
AX-416796284	3	34.0451	3g002800	Vf3
AX-181468655	3	34.9976	3g008640	Vf3
AX-181445633	3	35.9501	3g008320	Vf3
AX-181488340	3	35.9501	3g008320	Vf3
AX-181191799	3	36.8936	3g007560	Vf3
AX-181485663	3	37.3566	3g007440	Vf3
AX-416805518	3	39.2806	3g007080	Vf3
AX-181464814	3	39.7479	3g007360	Vf3
AX-181484810	3	40.2152	3g008680	Vf3
AX-416753947	3	40.2152	3g008640	Vf3
AX-416753701	3	41.1587	3g007800	Vf3
AX-181484026	3	42.1022	3g002960	Vf3
AX-416771174	3	42.5695	3g007080	Vf3
AX-416769710	3	43.0412	3g001440	Vf3
AX-416823692	3	43.0412	3g007520	Vf3
AX-416776519	3	44.9469	3g012440	Vf3
AX-181465042	3	45.8816	3g012440	Vf3
AX-416762941	3	46.8163	3g012280	Vf3
AX-416810085	3	46.8163	3g010880	Vf3
AX-416773061	3	47.7423	3g011960	Vf3
AX-416752157	3	49.1990	3g012040	Vf3
AX-416825949	3	50.6280	3g011720	Vf3
AX-181156768	3	52.0435	3g013160	Vf3
AX-416820618	3	54.4964	3g012880	Vf3
AX-181177894	3	54.9681	3g013000	Vf3
AX-181490070	3	55.9206	3g013320	Vf3
AX-181481511	3	58.3497	3g013120	Vf3
AX-416734654	3	59.3022	NA	NA
AX-181483543	3	61.2079	3g010720	Vf3
AX-181152159	3	62.6233	3g012760	Vf3
AX-181467427	3	63.0863	3g011720	Vf3
AX-416813489	3	63.5493	3g011880	Vf3
AX-181485994	3	64.0080	3g012360	Vf3
AX-181438028	3	64.9341	3g013200	Vf3
AX-416724405	3	66.8217	Ung003040	Vf0
AX-416775827	3	68.6918	3g014200	Vf3
AX-181158430	3	69.6265	3g014800	Vf3
AX-416770924	3	69.6265	3g014840	Vf3
AX-416725969	3	70.5611	3g014600	Vf3
AX-181189952	3	71.9901	3g014880	Vf3
AX-416744426	3	71.9901	3g014560	Vf3
AX-416732825	3	75.8439	3g015600	Vf3
AX-416738218	3	75.8439	3g015680	Vf3
AX-416770438	3	80.3561	NA	NA
AX-416824531	3	81.7850	3g018040	Vf3
AX-181482778	3	82.7286	3g018080	Vf3
AX-416740610	3	83.2003	3g017400	Vf3
AX-416818768	3	85.1243	3g017200	Vf3
AX-416774621	3	87.0300	3g016760	Vf3
AX-416740436	3	87.9392	NA	NA
AX-181466394	3	88.8484	3g017160	Vf3
AX-181484895	3	89.7744	3g017280	Vf3
AX-416805230	3	90.2331	3g017800	Vf3
AX-181461164	3	90.6877	3g018160	Vf3
AX-416801342	3	92.0769	3g018760	Vf3
AX-416722914	3	92.9861	3g019600	Vf3
AX-181188954	3	93.8953	3g020920	Vf3
AX-181184918	3	95.3108	Ung106480	Vf0
AX-181153958	3	97.2165	3g023360	Vf3
AX-416774290	3	99.6222	NA	NA
AX-181492991	3	101.5278	3g022920	Vf3
AX-181482676	3	102.4625	3g022760	Vf3
AX-416783233	3	103.3972	3g022480	Vf3
AX-416795671	3	104.8127	3g022760	Vf3
AX-416774991	3	105.7137	NA	NA
AX-416747472	3	106.1641	3g021480	Vf3
AX-181167628	3	106.6146	3g021640	Vf3
AX-181160408	3	107.0651	NA	NA
AX-181190841	3	107.5155	3g022160	Vf3
AX-416745417	3	109.4212	3g019080	Vf3
AX-416811003	3	109.8885	3g019040	Vf3
AX-181474836	3	110.3431	3g020960	Vf3
AX-181441888	3	112.2131	3g021720	Vf3
AX-416761234	3	113.1223	3g020960	Vf3
AX-416768173	3	114.5115	3g019840	Vf3
AX-181204164	3	114.9661	3g020200	Vf3
AX-181489243	3	115.4334	3g021000	Vf3
AX-181500608	3	118.3493	3g021240	Vf3
AX-181440762	3	119.7648	3g020680	Vf3
AX-416730778	3	119.7648	3g019960	Vf3
AX-181488454	3	120.2235	3g020040	Vf3
AX-416740499	3	120.6908	3g021200	Vf3
AX-181151097	3	128.2754	3g024800	Vf3
AX-416732900	3	129.6908	3g024760	Vf3
AX-181464995	3	132.5786	3g024160	Vf3
AX-416777611	3	133.4796	3g024200	Vf3
AX-181170116	3	134.8951	3g024080	Vf3
AX-416791124	3	136.8191	3g024000	Vf3
AX-416813697	3	137.7626	3g023920	Vf3
AX-416764324	3	138.2299	3g023480	Vf3
AX-181467122	3	139.6589	3g023520	Vf3
AX-181158758	3	141.0482	3g023440	Vf3
AX-416814470	3	141.9492	Ung000720	Vf0
AX-416750923	3	142.8839	3g023760	Vf3
AX-416766984	3	143.8186	3g023760	Vf3
AX-416776825	3	144.2773	3g023920	Vf3
AX-181191456	3	145.2120	3g023720	Vf3
AX-181188340	3	145.6624	Ung000720	Vf0
AX-416738949	3	146.1089	3g024000	Vf3
AX-181487530	3	148.9421	Ung090920	Vf0
AX-181186488	3	151.3023	3g025120	Vf3
AX-181482400	3	152.2115	3g026440	Vf3
AX-416764851	3	152.6620	3g025920	Vf3
AX-181454644	3	153.5880	3g028360	Vf3
AX-181458165	3	156.0171	3g025760	Vf3
AX-181177290	3	159.4880	3g033480	Vf3
AX-416802070	3	160.8903	3g034120	Vf3
AX-181500107	3	161.3448	3g036040	Vf3
AX-416795962	3	161.3448	3g036040	Vf3
AX-416821858	3	161.7994	3g034880	Vf3
AX-181449464	3	162.7169	Ung015160	Vf0
AX-416793976	3	163.6429	3g034640	Vf3
AX-181186328	3	164.5605	3g034480	Vf3
AX-181458738	3	165.0109	3g034880	Vf3
AX-416753983	3	165.4574	3g028600	Vf3
AX-416721884	3	166.8213	3g033080	Vf3
AX-416789432	3	168.2503	3g035880	Vf3
AX-181449815	3	168.7220	NA	NA
AX-416809462	3	169.6312	3g141000	Vf3
AX-416726304	3	170.0817	3g030040	Vf3
AX-416762871	3	170.0817	3g033080	Vf3
AX-416823530	3	170.5281	3g033680	Vf3
AX-416795297	3	170.9827	3g035200	Vf3
AX-416744364	3	171.4456	NA	NA
AX-416754696	3	172.8884	3g037080	Vf3
AX-416796970	3	173.3471	Ung055440	Vf0
AX-416756214	3	173.3471	3g038600	Vf3
AX-181198441	3	174.7625	3g038040	Vf3
AX-416780107	3	176.1780	3g036600	Vf3
AX-416758932	3	177.1040	3g036600	Vf3
AX-416723394	3	178.0301	3g037880	Vf3
AX-416776622	3	178.9736	3g037240	Vf3
AX-416773815	3	179.4453	3g036560	Vf3
AX-416823887	3	180.8743	3g036120	Vf3
AX-416799634	3	181.8178	NA	NA
AX-181500399	3	182.2851	3g038960	Vf3
AX-416809648	3	183.2286	3g039800	Vf3
AX-416796518	3	183.7003	Ung013680	Vf0
AX-181183925	3	184.1590	3g040000	Vf3
AX-181151175	3	185.1025	3g039880	Vf3
AX-181465770	3	185.1025	3g040640	Vf3
AX-416753950	3	186.0461	3g047880	Vf3
AX-181171016	3	186.9986	3g047560	Vf3
AX-181173507	3	186.9986	3g046040	Vf3
AX-416785441	3	187.9246	3g045720	Vf3
AX-416805828	3	188.3833	NA	NA
AX-416791562	3	189.3268	3g044040	Vf3
AX-416800569	3	189.7941	3g043920	Vf3
AX-181446540	3	190.2529	3g045000	Vf3
AX-181171410	3	190.7116	3g043800	Vf3
AX-181484035	3	191.6376	3g043240	Vf3
AX-181186509	3	193.0803	3g043440	Vf3
AX-416820743	3	193.0803	3g043440	Vf3
AX-181486195	3	194.5093	3g043240	Vf3
AX-416805080	3	196.4520	3g042840	Vf3
AX-181487077	3	197.8674	3g042240	Vf3
AX-181153498	3	198.8199	3g041760	Vf3
AX-181493792	3	201.2729	3g041000	Vf3
AX-416745331	3	202.2076	3g041120	Vf3
AX-181176222	3	202.6749	3g048840	Vf3
AX-181181268	3	203.6096	3g048680	Vf3
AX-416722307	3	208.7294	3g049720	Vf3
AX-416794891	3	210.7107	3g052200	Vf3
AX-416809698	3	211.1824	3g051720	Vf3
AX-181458709	3	211.6541	3g051960	Vf3
AX-416807185	3	213.0830	3g050600	Vf3
AX-416764116	3	214.5120	NA	NA
AX-416750990	3	215.4555	3g052240	Vf3
AX-416742371	3	216.9122	3g052920	Vf3
AX-181152545	3	217.8647	3g053680	Vf3
AX-181188808	3	219.3215	NA	NA
AX-181152556	3	219.7932	3g053680	Vf3
AX-416794413	3	221.2221	3g054840	Vf3
AX-181474491	3	221.6894	3g054920	Vf3
AX-181153235	3	222.1567	3g054080	Vf3
AX-416817526	3	222.6240	3g054000	Vf3
AX-416760356	3	223.1003	3g055680	Vf3
AX-416762556	3	223.5765	3g056120	Vf3
AX-181189213	3	224.0394	3g056320	Vf3
AX-181163904	3	224.4982	3g056120	Vf3
AX-416728603	3	226.6271	3g058120	Vf3
AX-181192937	3	227.6689	3g057640	Vf3
AX-416806713	3	230.6427	3g057600	Vf3
AX-181182906	3	232.0717	3g057720	Vf3
AX-416809719	3	232.5390	3g057760	Vf3
AX-416750962	3	233.9817	3g058720	Vf3
AX-416767727	3	235.9828	3g060320	Vf3
AX-181500488	3	237.4395	3g060200	Vf3
AX-416809103	3	238.8822	3g060520	Vf3
AX-416742605	3	240.2977	3g061200	Vf3
AX-416740528	3	241.2593	3g060000	Vf3
AX-181185931	3	241.7355	3g060640	Vf3
AX-416725937	3	242.6880	3g061320	Vf3
AX-416723224	3	243.6315	3g061880	Vf3
AX-181453560	3	245.0605	3g062040	Vf3
AX-416767653	3	248.6018	3g063600	Vf3
AX-181442107	3	251.0547	NA	NA
AX-416791453	3	252.4974	3g064560	Vf3
AX-416749132	3	253.9264	3g067560	Vf3
AX-181177209	3	254.8439	3g065800	Vf3
AX-416725252	3	254.8439	3g066560	Vf3
AX-181468085	3	255.3026	3g066400	Vf3
AX-416779435	3	257.2083	3g066800	Vf3
AX-416821210	3	257.2083	3g066680	Vf3
AX-416787302	3	259.5911	3g067840	Vf3
AX-416790341	3	260.5171	3g066600	Vf3
AX-416790632	3	261.4431	NA	NA
AX-181179149	3	262.3778	NA	NA
AX-416764379	3	263.8068	3g063480	Vf3
AX-416972662	3	264.2741	NA	NA
AX-181500110	3	266.1981	3g062720	Vf3
AX-181481619	3	267.6136	3g062200	Vf3
AX-416814847	3	268.0809	3g061560	Vf3
AX-416813512	3	270.0427	3g062680	Vf3
AX-181490763	3	272.5200	3g062720	Vf3
AX-181442792	3	274.9972	3g063320	Vf3
AX-416787927	3	277.4263	3g064760	Vf3
AX-181490649	3	279.3504	3g067760	Vf3
AX-181496255	3	281.2560	3g070800	Vf3
AX-416769792	3	282.6715	3g071280	Vf3
AX-181164072	3	283.6062	3g072800	Vf3
AX-181198849	3	284.0692	3g072680	Vf3
AX-181464744	3	284.9952	3g072760	Vf3
AX-181485357	3	286.3845	3g072200	Vf3
AX-416765017	3	286.8390	3g071920	Vf3
AX-416730325	3	287.7566	NA	NA
AX-416778320	3	288.6657	3g002960	Vf3
AX-181170138	3	289.5833	3g068120	Vf3
AX-181191901	3	290.0338	3g069640	Vf3
AX-181191905	3	290.4802	Ung117680	Vf0
[truncated: 1,905 more rows]
