# Supplementary material for: Combining two high-density QTL maps with a reference genome to identify candidate genes for morphology, yield, and biotic resistance in faba bean (Vicia faba L.)
Source: Front Plant Sci. 2026 Apr 29;17:1832555. doi: 10.3389/fpls.2026.1832555 (PMC13167940; doi:10.3389/fpls.2026.1832555)
Supplement: Supplementary file 8 [file Table4.xlsx]

## Sheet: README
Overview
This excel file accompanies the integration of the QTLs identified in this study with previously reported QTLs and GWAS signals. These loci were anchored to the V1 reference genome and projected onto the physical map to identify overlapping genomic regions.
Sixteen overlapping regions (OR) were identified that control plant development, productivity and resistance to biotic stresses.
This supplementary table 4 is organized into 18 sheets:
ID_Study
QTLs identified in this study and historical QTL and GWAS signals associated with the traits analyzed
This sheet lists the study ID, title, reference, and the DOI.
Overlapping regions (OR)
Projection of QTLs detected in this study onto the reference genome (v1) and their integration with previously published QTL and GWAS data.
The table includes the overlapping region number, the ID_Study, the name used for the projection onto the physical map, the type of analysis and the associated trait, the original QTL and GWAS name,
the associated and flanking markers and their correspondence with the loci in the reference genome, as well as the chromosome and the physical position in Mbp.
The flanking markers used to delimited the target interval are undelined and were used to estimate the interval distance and the number of genes contained within each OR.
OR_1 to OR_16
Contains the list of genes included in each OR.
The ID genome, the cluster orthologous group (COG) clasification, the gene description and the PFAM domains for the candidate genes. Finally, the genes previously described by other authors are indicated.

## Sheet: ID_Study
ID	Title	Reference	DOI
1	QTLs in the present work
2	Genetic analysis of global faba bean diversity, agronomic traits and selection signatures	Skovbjerg et al. 2023	https://doi.org/10.1007/s00122-023-04360-8
3	Construction of a high-density genetic map for faba bean (Vicia faba L.) and quantitative trait loci mapping of seed-related traits	Zhao et al. 2023	https://doi.org/10.3389/fpls.2023.1201103
4	A high-density linkage map and fine QTL mapping of architecture, phenology, and yield-related traits in faba bean (Vicia faba L.)	Aguilar-Benitez et al. 2025	https://doi.org/10.3389/fpls.2025.1457812
5	Targeted genotyping (90K-SPET) facilitates genome-wide association studies and the prediction of yield-related traits in faba bean (Vicia faba L.)	Lippolis et al. 2025	https://doi.org/10.1186/s12870-025-06546-2
6	Novel SNP markers for flowering and seed quality traits in faba bean (Vicia faba L.): characterization and GWAS of a diversity panel	Ohm et al. 2024	https://doi.org/10.3389/fpls.2024.1348014
7	Genome-wide association study for yield-related traits in faba bean (Vicia faba L.)	Gutierrez et al. 2024	https://doi.org/10.3389/fpls.2024.1328690
8	QTL dissection and mining of candidate genes for Ascochyta fabae and Orobanche crenata resistance in faba bean (Vicia faba L.)	Gutierrez&Torres, 2021	https://doi.org/10.1186/s12870-021-03335-5
9	SNP discovery and high-density genetic mapping in faba bean (Vicia faba L.) permits identification of QTLs for ascochyta blight resistance	Kaur et al. 2014	https://doi.org/ 10.1016/j.plantsci.2013.11.014
10	Construction of an integrated genetic linkage map and detection of quantitative trait loci for ascochyta blight resistance in faba bean (Vicia faba L.)	Sudheesh et al. 2019	https://doi.org/10.1007/s10681-019-2365-x

## Sheet: Overlapping regions (OR)
Overlapping region	ID_Study	QTL/GWAS	Type	Trait	ID_QTL/GWAS	Associated Marker	Chromosome	Flanking markers	Position (Mbp)		Distance (Mpb)	Number of genes
OR1	1	1_PH1_P2_QTL	Morphology	Plant Height	PH_2024/25	AX-416796315 (1g121000)	Vf1S	AX-416796315 /AX-416723588 (1g121000 / 1g124600)	831.667	849.818	0.002561	2
	7	7_PP1_GWAS	Yield	Pod Number	PP_Spain.2020	AX-416760647 (1g123640)	Vf1S	AX-416760647 / AX-181486855 (1g123640 / 1g123680)	845.961	845.963
OR2	1	1_PH2_P2_QTL	Morphology	Plant Height	PH_2022/23	AX-416758010 (1g220000)	Vf1L	AX-181459596 / AX-181152418 (1g220680 / 1g228920)	175.72	229.793	9.26424	35
	1	1_FN1_P2_QTL	Morphology	Flowers per Node	FNF_2024/25	AX-181152418 (1g228920)	Vf1L	AX-416770722 / AX-416735502 (1g225760 / 1g225920)	210.072	210.359
	7	7_SW1_GWAS	Yield	Seed Weight	HSW_Serbia.2020	AX-181497672 (1g225400)	Vf1L	AX-181470414 / AX-181153857 (1g225240 / 1g225440)	208.206	208.738
	7	7_SP1_GWAS	Yield	Seeds per Pod	SP_UK.2019	AX-181166098 (1g227200)	Vf1L	AX-416731324 / AX-181166093 (1g227160 / 1g227200)	217.32	217.47
OR3	1	1_AB1_P1_QTL	Biotic resistant	Ascochyta blight	DSS_ch_1999	AX-181199215 (1g274960)	Vf1L	AX-416824262 / AX-181484889 (1g274440 / 1g290760)	520.826	617.353	96.5268	297
	1	1_AB1_P2_QTL	Biotic resistant	Ascochyta blight	DSS_ch_2024/25	AX-416753560 (1g288800)	Vf1L	AX-181158093 / AX-416816974 (1g288600 / 1g289600)	603.668	607.407
	1	1_AB2_P2_QTL	Biotic resistant	Ascochyta blight	DSL_ch_2024/25	AX-181173184 (1g289320)	Vf1L	AX-416806768 / AX-416764806 (1g289720 / 1g289800)	609.907	611.212
	10	10_AB1_QTL	Biotic resistant	Ascochyta blight	AB_N1	-	Vf1L	Vf_0382 / Vf_0397 (1g275200 / 1g277240)	525.207	536.189
	9	9_AB1_QTL	Biotic resistant	Ascochyta blight	QTL-1	-	Vf1L	SNP_50001774 / SNP_50001180 (1g277320 / 1g282520)	536.442	562.546
	7	7_PP2_GWAS	Yield	Pod Number	PP_Global	AX-181439008 (1g283160)	Vf1L	AX-181439008 / AX-416758166 (1g283160 / 1g283200)	565.913	565.918
	7	7_PP3_GWAS	Yield	Pod Number	PP_Spain.2020	AX-181439008 (1g283160)	Vf1L	AX-181439008 / AX-416758166 (1g283160 / 1g283200)	565.913	565.918
OR4	1	1_PL1_P2_QTL	Morphology	Pod Lenght	PL_2022/23	AX-416746097 (1g353000)	Vf1L	AX-181486567 / AX-416816567 (1g352800 / 1g357640)	999.254	1029.18	17.039	53
	1	1_SS1_P2_QTL	Morphology	Seed Size	SS_2022/23	AX-181486567 (1g352800)	Vf1L	AX-181486567 /AX-181167222 (1g352800 / 1g357440)	999.254	1027.45
	2	2_SS1_GWAS	Morphology	Seed Size	Seed Length	AX-181194033 (1g353200)	Vf1L	AX-181500814 / AX-181484588 (1g353080 / 1g353240)	1000.41	1001.45
	2	2_SS2_GWAS	Morphology	Seed Size	Seed Area	AX-416722749 (1g355280)	Vf1L	AX-416724361 / AX-416749594 (1g355160 / 1g355320)	1014.11	1014.59
	5	5_PL1_GWAS	Morphology	Pod Lenght	PL	Chr1L_1017352645 (1g355520)	Vf1L	AX-416764282 / AX-181202378 (1g355440 / 1g355560)	1016.73	1017.45
OR5	4	4_FN1_QTL	Morphology	Flowers per Node	FNF_2007/08	AX-181494967 (2g059480)	Vf2	AX-416753077 / AX-416742901 (2g045440 / 2g078040)	267.192	453.893	135.306	425
	4	4_FN2_QTL	Morphology	Flowers per Node	FNF_2009/10	AX-416824296 (2g058800)	Vf2	AX-416753077 / AX-416742901 (2g045440 / 2g078040)	267.192	453.893
	4	4_FN3_QTL	Morphology	Flowers per Node	FNF_2011/12	AX-416824296 (2g058800)	Vf2	AX-416753077 / AX-416742901 (2g045440 / 2g078040)	267.192	453.893
	4	4_LS1_QTL	Morphology	Leaf Size	LS_2007/08	AX-416773428 (2g055800)	Vf2	AX-416753077 / AX-416742901 (2g045440 / 2g078040)	267.192	453.893
	1	1_PH1_P1_QTL	Morphology	Plant Height	PH_2024/25	AX-181147541 (2g058880)	Vf2	AX-416788794 / AX-416775385 (2g056400 / 2g066800)	334.197	388.391
	1	1_AB3_P1_QTL	Biotic resistant	Ascochyta blight	Af2_DSS_ch_1999	AX-181147798 (2g052680)	Vf2	AX-416757457 / AX-181154313 (2g046440 / 2g055120)	276.498	325.552
	1	1_AB2_P1_QTL	Biotic resistant	Ascochyta blight	Af2_DSL_ch_1998	AX-181500890 (2g050640)	Vf2	AX-181439532 / AX-416787674 (2g049280 / 2g056200)	291.397	332.565
	1	1_PP1_P1_QTL	Yield	Pod Number	PP_2023/24	AX-416747900 (2g067920)	Vf2	AX-416759405 / AX-181205299 (2g059880 / 2g070840)	353.074	411.805
	1	1_SW1_P2_QTL	Yield	Seed Weight	HSW_2022/23	AX-416747037 (2g060480)	Vf2	AX-416747037 / AX-416767032 (2g060480 / 2g067800)	355.78	393.857
	1	1_SP2_P2_QTL	Yield	Seeds per Pod	SPF_2024/25	AX-181441801 (2g064800)	Vf2	AX-416786065 / AX-181441801 (2g064400 / 2g064800)	376.541	380.453
OR6	1	1_AB4_P1_QTL	Biotic resistant	Ascochyta blight	Af2_DSL_ch_1999	AX-181486160 (2g159040)	Vf2	AX-416764022 / AX-416820010 (2g149240 / 2g169840)	912.662	1063.82	129.298	291
	1	1_AB5_P1_QTL	Biotic resistant	Ascochyta blight	DSL_F_2005/06	AX-181462394 (2g158600)	Vf2	AX-181481828 / AX-181495149 (2g151760 / 2g170760)	929.303	1069.49
	8	8_AB1_QTL	Biotic resistant	Ascochyta blight	Af2(DSS/DSL)	Vf_ Medtr3g102180 (2g166280)	Vf2	Vf_Medtr3g098530 / Vf_Medtr3g102180 (2g155120 / 2g166280)	955.392	1041.96
	9	9_AB2_QTL	Biotic resistant	Ascochyta blight	QTL-3	-	Vf2	SNP_50000702 / SNP_50001392 (2g163080 / 2g172720)	1016.33	1084.52
OR7	1	1_PP1_P2_QTL	Yield	Pod Number	PP_2024/25	AX-416780918 (2g274160)	Vf2	AX-181198291 / AX-181179564 (2g273600 / 2g276400)	1698.28	1711.86	1.23723	8
	1	1_PY1_P2_QTL	Yield	Plot Yield	PY_2024/25	AX-416780918 (2g274160)	Vf2	AX-416778408 / AX-181179564 (2g274320 / 2g276400)	1701.25	1711.86
	1	1_SPL1_P2_QTL	Yield	Seed Number	SPL_2024/25	AX-416780918 (2g274160)	Vf2	AX-416778408 / AX-181179564 (2g274320 / 2g276400)	1701.25	1711.86
	7	7_PY1_GWAS	Yield	Plot Yield	PY_UK.2019	AX-416749659 (2g274360)	Vf2	AX-181151803 / AX-416751507 (2g274320 / 2g274640)	1701.24	1702.48
OR8	1	1_AB6_P1_QTL	Biotic resistant	Ascochyta blight	Af3_DSL_ch_2024	AX-416804920 (3g105080)	Vf3	AX-181191513 / AX-416791287 3g090720 / 3g109720	551.095	688.371	62.1112	159
	1	8_AB2_QTL	Biotic resistant	Ascochyta blight	Af3(DSL/DSS)	OPD20_322 (-)	Vf3	Medtr1g088875 / Medtr1g086050 (3g094320 / 3g102920)	576.674	638.785
OR9	1	1_SP3_P2_QTL	Yield	Seeds per Pod	SPF_2024/25	AX-416724237 (-)	Vf4	AX-416752040 / AX-416813006 (4g052320 / 4g055600)	311.847	337.699	2.59062	6
	3	3_SS1_GWAS	Morphology	Seed Size	Seed Thickness	hua_TRINITY_DN151857_c1_g1 (4g053080)	Vf4	AX-416753906 / AX-416797740 (4g052960 / 4g053120)	321.805	321.82
	3	3_SS2_GWAS	Morphology	Seed Size	Seed Thickness	ye_TRINITY_DN128514_c0_g2 (4g053320)	Vf4	AX-181469977 / AX-181162139 (4g053200 / 4g053480)	323.245	324.396
OR10	1	1_PL1_P1_QTL	Morphology	Pod Lenght	PL_2023/24	AX-416812793 (4g115120)	Vf4	AX-416823386 / AX-416740714 (4g112200 / 4g116760)	737.89	768.464	0.184929	3
	7	7_SW2_GWAS	Yield	Seed Weight	HSW_Spain.2020	AX-416722650 (4g114560)	Vf4	AX-181179914 / AX-416794453 (4g114520 / 4g114640)	753.299	753.484
OR11	1	1_SP4_P2_QTL	Yield	Seeds per Pod	SP_2022/23	AX-181164881 (4g135000)	Vf4	AX-181164881 / AX-416788211 (4g135000 / 4g140160)	926.71	966.376	0.5186	5
	5	5_PL2_GWAS	Morphology	Pod Lenght	PL	Chr4_940691753 (4g136640)	Vf4	AX-416771982 / AX-416735650 (4g136640 / 4g136800)	940.694	941.212
OR12	1	1_SW2_P2_QTL	Yield	Seed Weight	HSW_2022/23	AX-416725847 (4g163360)	Vf4	AX-416768935 / AX-416725847 (4g161120 / 4g163360)	1104.29	1116.7	0.635823	6
	7	7_PY2_GWAS	Yield	Plot Yield	PY_Spain.2019	AX-181459267 (4g161640)	Vf4	AX-416787148 / AX-416754644 (4g161520 / 4g161760)	1107.38	1108.02
OR13	1	1_SS2_P2_QTL	Morphology	Seed Size	SS_2022/23	AX-181472862 (4g176720)	Vf4	AX-181472862 / AX-416813503 (4g176720 / 4g208680	1217.56	1426.52	182.979	378
	5	5_SW1_GWAS	Yield	Seed Weight	SW	Chr4_1330195413 (4g193080)	Vf4	AX-416723567 AX-416817544 (4g192960 / 4g193080)	1329.4	1330.2
	6	6_SPL1_GWAS	Yield	Seed Number	SEEDS (no/plant)	D08829 (4g204080)	Vf4	AX-416770358 / AX-181199648 (4g204080 / 4g204200)	1393.98	1394.37
	7	7_PP4_GWAS	Yield	Pod Number	PP_Spain.Global	AX-416788562 (4g204800)	Vf4	AX-416735168 / AX-416815966 (4g204760 / 4g204920)	1398.26	1399.15
	7	7_SPL1_GWAS	Yield	Seed Number	SPL_Spain.2020	AX-416788562 (4g204800)	Vf4	AX-416735168 / AX-416815966 (4g204760 / 4g204920)	1398.26	1399.15
	1	1_SPL1_P1_QTL	Yield	Seed Number	SPL_2023/24	AX-181483162 (4g178560)	Vf4	AX-181483910 / AX-416803473 (4g176520 / 4g201960)	1216.17	1379.55
	2	2_SS3_GWAS	Morphology	Seed Size	Seed Area	AX-181483910 (4g176520)	Vf4	AX-181490528 / AX-181179728 (4g176520 / 4g176560)	1216.17	1216.87
	2	2_SW1_GWAS	Yield	Seed Weight	TGW	AX-181483910 (4g176520)	Vf4	AX-181490528 / AX-181179728 (4g176520 / 4g176560)	1216.17	1216.87
	3	3_SW1_GWAS	Yield	Seed Weight	HSW	ye_TRINITY_DN151173_c1_g2 (4g177760)	Vf4	AX-416775798 / AX-181445127 (4g177720 / 4g178160 )	1227.73	1232.04
	3	3_SS3_GWAS	Morphology	Seed Size	Seed Area	ye_TRINITY_DN151173_c1_g2 (4g177760)	Vf4	AX-416775798 / AX-181445127 (4g177720 / 4g178160)	1227.73	1232.04
	7	7_SPL2_GWAS	Yield	Seed Number	SPL_Spain.2020	AX-416761617 (4g180280)	Vf4	AX-181196602 / AX-181195776 (4g180200 / 4g180360)	1243.3	1244
	7	7_PY3_GWAS	Yield	Plot Yield	PY_Spain.2019	AX-416814439 (4g180440)	Vf4	AX-181195776 / AX-416723808 (4g180360 / 4g180520)	1244	1245.51
	7	7_PP5_GWAS	Yield	Pod Number	PP_Global	AX-416783339 (4g181200)	Vf4	AX-416737723 / AX-416824946 (4g181160 / 4g181360)	1250.01	1254.15
	7	7_PP6_GWAS	Yield	Pod Number	PP_Spain.2020	AX-416783339 (4g181200)	Vf4	AX-416737723 / AX-416824946 (4g181160 / 4g181360 )	1250.01	1254.15
	2	2_SS4_GWAS	Morphology	Seed Size	Seed Area	AX-181483910 (4g176520)	Vf4	AX-181182248 / AX-416723458 (4g185160 / 4g185200)	1282	1282.11
	2	2_SS5_GWAS	Morphology	Seed Size	Seed Width	AX-181483910 (4g176520)	Vf4	AX-181182248 / AX-416723458 (4g185160 / 4g185200)	1282	1282.11
OR14	1	1_AB8_P1_QTL	Biotic resistant	Ascochyta blight	DSP3_F_2005/06	AX-181163039 (5g000360)	Vf5	AX-181182802 / AX-416806275 (5g007720 5g002200)	22.0408	26.9881	0.178298	7
	7	7_PP7_GWAS	Yield	Pod Number	PP_Serbia.2020	AX-416724626 (5g008520)	Vf5	AX-181474140 / AX-181481977 (5g008480 / 5g008720)	26.4725	26.6508
	7	7_SPL3_GWAS	Yield	Seed Number	SPL_Serbia.2020	AX-416724626 (5g008520)	Vf5	AX-181474140 / AX-181481977 (5g008480 / 5g008720)	26.4725	26.6508
OR15	8	8_OC1_QTL	Biotic resistant	Broomrape	Oc8	Vfg69 (-)	Vf5	Medtr7g073380 / Medtr7g088740 (5g058800 / 5g094920 )	375.542	655.93	76.9859	34
	1	1_OC1_P1_QTL	Biotic resistant	Broomrape	Oc8_2006/07	AX-181168797 (5g084400)	Vf5	AX-181162368 / AX-416808990 (5g084200 / 5g086680 )	528.07	605.055
OR16	1	1_AB10_P1_QTL	Biotic resistant	Ascochyta blight	DSP2_F_2005/06	AX-416737588 (6g106720)	Vf6	AX-181445766 / AX-416763058 (6g106640 / 6g128960)	888.269	1044.69	341.097	596
	8	8_OC2_QTL	Biotic resistant	Broomrape	Oc5	Medtr4g087590 (6g119200)	Vf6	MTR_4g092820 / Vf_Medtr4g085900 (6g103200 / 6g122440 )	871.284	1003.14
	8	8_AB3_QTL	Biotic resistant	Ascochyta blight	DSP2	Medtr4g087620	Vf6	Medtr4g092750 / Medtr4g087420 (6g103760 / 6g117960 )	873.075	968.528
	9	9_AB3_QTL	Biotic resistant	Ascochyta blight	QTL-4	-	Vf6	SNP_50002192 / SNP_50001909 (6g106960 / 6g108680)	889.881	902.299
	1	1_AB13_P1_QTL	Biotic resistant	Ascochyta blight	DSL_ch_2024	AX-416788273 (-)	Vf6	AX-181178220 / AX-416750288 (6g157560 / 6g161720)	921.993	1014.3
	10	10_AB2_QTL	Biotic resistant	Ascochyta blight	AB_N2	-	Vf6	Vf_0673 / Vf_0843 (6g116960 / 6g118640)	960.731	973.013
	1	1_AB9_P1_QTL	Biotic resistant	Ascochyta blight	IT_2024	AX-181462819 (6g132080)	Vf6	AX-181457575 / AX-416775010 (6g131800 / 6g134120 )	1063.03	1079.05
	8	8_OC3_QTL	Biotic resistant	Broomrape	Oc2	Vf_ Medtr8g089805 (6g145240)	Vf6	Vf_Medtr8g087000 / Medtr8g095030 (6g134680 / 6g160280)	1084.83	1241.13
	1	1_OC2_P1_QTL	Biotic resistant	Broomrape	Oc7_2008/09	AX-181147549 (6g136680)	Vf6	AX-416759185 / AX-416805418 (6g133560 / 6g144200 )	1074.56	1133.87
	1	1_OC3_P1_QTL	Biotic resistant	Broomrape	Oc7_2006/07	AX-416826116 (6g138880)	Vf6	AX-416732745 / AX-416789005 (6g134560 / 6g144360 )	1082.14	1134.78
	1	1_OC4_P1_QTL	Biotic resistant	Broomrape	Oc7_2007/08	AX-416826116 (6g138880)	Vf6	AX-416732745 / AX-416789005 (6g134560 / 6g144360 )	1082.14	1134.78
	8	8_OC4_QTL	Biotic resistant	Broomrape	Oc7	OPA11_554 (-)	Vf6	Medtr8g088650 / Medtr8g091650 (6g141040 / 6g150360)	1118.42	1180.62
	8	8_AB4_QTL	Biotic resistant	Ascochyta blight	DSL/DSP1	Medtr8g095030 (6g160280 )	Vf6	Medtr8g091650 / Medtr8g096020 (6g150360 / 6g162520)	1180.62	1259.68
	1	1_AB11_P1_QTL	Biotic resistant	Ascochyta blight	DSP1_F_2005/06	AX-416721640 (6g153240)	Vf6	AX-416721640 / AX-181178220 (6g153240 / 6g157560)	1198.75	1230.98
	1	1_AB12_P1_QTL	Biotic resistant	Ascochyta blight	DSL_ch_1998	AX-416788273 (-)	Vf6	AX-181178220 / AX-416750288 (6g157560 / 6g161720)	1230.98	1254.65
	1	1_SPL2_P1_QTL	Yield	Seed Number	SPL_2023/24	AX-181473091 (6g142840)	Vf6	AX-181460393 / AX-416814643 (6g138200 / 6g146680)	1102.49	1151.34
	7	7_PP8_GWAS	Yield	Pod Number	PP_Spain.2019	AX-416822980 (6g138400)	Vf6	AX-181500497 / AX-181468623 (6g138360 / 6g138640)	1103.32	1103.85
	7	7_PP9_GWAS	Yield	Pod Number	PP_Spain.Global	AX-416822980 (6g138400)	Vf6	AX-181500497 / AX-181468623 (6g138360 / 6g138640)	1103.32	1103.85

## Sheet: OR_1
ID_genome	COG	Description	PFAMs	Described by:
1g123640	K	MADS-box protein	SRF-TF	Adhikari and Kasahara 2024
1g123680	I	Belongs to the sterol desaturase family	FA_hydroxylase

## Sheet: OR_2
ID_genome	COG	Description	PFAMs	Described by:
1g225240	S	inactive poly ADP-ribose polymerase	PARP,RST
1g225280	T	GPI ethanolamine phosphate transferase	Phosphodiest	Gutierrez and Torres, 2024
1g225320	O	DnaJ molecular chaperone homology domain	DnaJ
1g225360	K	Transcription factor bHLH131-like	HLH
1g225400	O	Ubiquitin carboxyl-terminal hydrolase	UCH,zf-MYND
1g225440	S	Elongator complex protein	Elong_Iki1
1g225480	Q	Cytochrome p450	p450	Wang et al. 2014; Zhang et al. 2024
1g225640	Q	Cytochrome p450	p450	Wang et al. 2014; Zhang et al. 2024
1g225680	Q	Cytochrome p450	p450	Wang et al. 2014; Zhang et al. 2024
1g225760	Q	Cytochrome p450	p450	Wang et al. 2014; Zhang et al. 2024
1g225800	I	Phosphoinositide phospholipase C	C2,EF-hand_like,PI-PLC-X,PI-PLC-Y
1g225840	I	Phosphoinositide phospholipase C	C2,EF-hand_like,PI-PLC-X,PI-PLC-Y
1g225880	O	Double Clp-N motif-containing P-loop nucleoside triphosphate hydrolases superfamily protein	AAA_2,Clp_N
1g225920	O	Double Clp-N motif-containing P-loop nucleoside triphosphate hydrolases superfamily protein	AAA_2,Clp_N
1g225960	O	zinc finger CCCH domain-containing protein	Ank,Ank_2,Ank_3,Ank_4,zf-CCCH	Yan et al. 2024; Zhao et al. 2024; Low et al. 2025
1g226000	S	DUF761-associated sequence motif	VARLMGL
1g226040	I	Omega-3 fatty acid desaturase	DUF3474,FA_desaturase
1g226280	S	Rdx family	Rdx
1g226320	S	Jacalin-like lectin domain	Jacalin
1g226440	C	Internal alternative NAD(P)H-ubiquinone oxidoreductase	Pyr_redox_2
1g226480	L	Domain of unknown function (DUF4413)	DUF4413,Dimer_Tnp_hAT,zf-BED
1g226560	J	component of the eukaryotic translation initiation factor 3 (eIF-3) complex, which is involved in protein synthesis of a specialized repertoire of mRNAs and, together with other initiation factors, stimulates binding of mRNA and methionyl-tRNAi to the 40S ribosome. The eIF-3 complex specifically targets and initiates translation of a subset of mRNAs involved in cell proliferation	JAB,MitMem_reg
1g226600	J	component of the eukaryotic translation initiation factor 3 (eIF-3) complex, which is involved in protein synthesis of a specialized repertoire of mRNAs and, together with other initiation factors, stimulates binding of mRNA and methionyl-tRNAi to the 40S ribosome. The eIF-3 complex specifically targets and initiates translation of a subset of mRNAs involved in cell proliferation	JAB,MitMem_reg
1g226720	T	Belongs to the disease resistance NB-LRR family	LRR_8,NB-ARC
1g226800	S	repressing transcription factor binding	Acetyltransf_1,Agenet,Jas,PHD
1g226840	S	GDSL/SGNH-like Acyl-Esterase family found in Pmr5 and Cas1p	PC-Esterase,PMR5N
1g226880	E	Asparagine synthetase	Asn_synthase,GATase_7
1g226920	E	Belongs to the arginase family	Arginase
1g226960	S	rRNA-processing protein	Fcf1
1g227000	G	Belongs to the glycosyl hydrolase 1 family	Glyco_hydro_1
1g227040	L	gag-polypeptide of LTR copia-type	Retrotran_gag_2
1g227080	G	beta-glucosidase activity	Glyco_hydro_1
1g227120	S	Encoded by	Peptidase_C48
1g227160	A	RNA-binding	RRM_1
1g227200	T	phosphatase 2c	PP2C

## Sheet: OR_3
ID_genome	COG	Description	PFAMs	Described by:
1g274440	L	'Belongs to the ''GDSL'' lipolytic enzyme family'	Lipase_GDSL
1g274480	L	DNA mismatch repair protein	MutS_III,MutS_IV,MutS_V
1g274520	K	E2F transcription factor-like	E2F_TDP
1g274560	S	Rab3 GTPase-activating protein catalytic	BSD,Rab3-GTPase_cat
1g274600	S	protein transport	-
1g274640	C	Dihydrolipoyllysine-residue succinyltransferase component of 2-oxoglutarate dehydrogenase complex	2-oxoacid_dh,Biotin_lipoyl
1g274720	S	stigma-specific Stig1 family protein	Stig1
1g274760	S	Plant mobile domain	PMD
1g274920	V	B-cell receptor-associated protein	Bap31
1g274960	S	GDP-L-galactose phosphorylase	DUF4922
1g275040	S	Cotton fibre expressed protein	DUF761
1g275120	T	Protein of unknown function (DUF568)	Cytochrom_B561,DUF568
1g275200	A	Splicing factor, suppressor of white-apricot homolog	DRY_EERY,Surp
1g275240	O	Belongs to the plant LTP family	LTP_2,Tryp_alpha_amyl
1g275320	O	Belongs to the plant LTP family	LTP_2,Tryp_alpha_amyl
1g275360	O	Belongs to the plant LTP family	LTP_2,Tryp_alpha_amyl
1g275400	O	Belongs to the plant LTP family	LTP_2,Tryp_alpha_amyl
1g275440	O	Belongs to the plant LTP family	LTP_2,Tryp_alpha_amyl
1g275480	O	Belongs to the plant LTP family	LTP_2,Tryp_alpha_amyl
1g275520	G	beta-galactosidase	Gal_Lectin,Glyco_hydro_35	Zhao et al. 2020
1g275560	U	Belongs to the syntaxin family	SNARE,Syntaxin-5_N
1g275600	U	Belongs to the WD repeat SEC13 family	WD40
1g275680	S	BEST Arabidopsis thaliana protein match is Arabidopsis protein of	DUF241
1g275760	A	Ribonuclease 3-like protein 2	DND1_DSRM,Ribonuclease_3,dsrm
1g275800	A	Ribonuclease 3-like protein 2	DND1_DSRM,Ribonuclease_3,dsrm
1g275840	TU	Belongs to the TRAFAC class dynamin-like GTPase superfamily. Dynamin Fzo YdjA family	Dynamin_N,EF-hand_4,EHD_N
1g275920	DZ	65-kDa microtubule-associated protein	MAP65_ASE1
1g275960	S	Vacuolar protein sorting-associated protein VTA1 homolog	Vta1
1g276200	S	Indole-3-acetate O-methyltransferase 1-like	Methyltransf_7
1g276360	S	source UniProtKB	DUF659,Dimer_Tnp_hAT,zf-BED
1g276400	S	PHD zinc finger	BAH,PHD
1g276440	I	Acetyl-CoA Carboxylase	ACC_central,Biotin_carb_C,Biotin_carb_N,Biotin_lipoyl,CPSase_L_D2,Carboxyl_trans
1g276480	G	pectinesterase	Pectinesterase
1g276520	V	BPI LBP family protein	LBP_BPI_CETP,LBP_BPI_CETP_C
1g276560	GT	Serine threonine-protein phosphatase	Metallophos
1g276600	G	Belongs to the cystatin family. Phytocystatin subfamily	SQAPI
1g276720	F	Cell division protein ftsZ	FtsZ_C,Tubulin
1g276760	C	V-type proton ATPase subunit	ATP_synt_H
1g276800	S	metal ion binding	DNMT1-RFD
1g276840	Z	Fimbrin-1-like	CH
1g276920	S	Pentatricopeptide repeat-containing protein At4g39952	PPR,PPR_2	Wang et al. 2024
1g276960	C	glycerophosphoryl diester phosphodiesterase	GDPD
1g277000	L	Domain of unknown function DUF223	DUF223
1g277040	-	-	-
1g277080	C	glycerophosphoryl diester phosphodiesterase	GDPD
1g277120	T	Belongs to the protein kinase superfamily. Ser Thr protein kinase family	LRRNT_2,LRR_1,LRR_4,LRR_6,LRR_8,Pkinase,Pkinase_Tyr	Patil et al. (2024)
1g277200	H	transposition, RNA-mediated	RVP_2,RVT_1,Retrotrans_gag,rve,zf-CCHC
1g277240	S	Belongs to the pirin family	Pirin,Pirin_C
1g277280	Z	Belongs to the TBCA family	TBCA
1g277320	U	Mitochondrial import inner membrane translocase subunit	Tim17
1g277360	Z	Belongs to the TRAFAC class myosin-kinesin ATPase superfamily. Kinesin family	Kinesin
1g277400	S	C2 domain	C2
1g277440	T	receptor-like protein kinase	LRR_1,LRR_4,LRR_8,Pkinase,Pkinase_Tyr	Gao et al. 2025
1g277480	K	WRKY transcription factor	WRKY
1g277520	-	-	-
1g277560	K	Belongs to the GRAS family	GRAS
1g277600	Q	Belongs to the cytochrome P450 family	p450	Wang et al. 2014; Zhang et al. 2024
1g277680	L	gag-polypeptide of LTR copia-type	DUF4219,Retrotran_gag_2
1g277720	E	cationic amino acid transporter	AA_permease_2,AA_permease_C
1g277800	G	Non-lysosomal glucosylceramidase that catalyzes the conversion of glucosylceramide to free glucose and ceramide	DUF608,Glyco_hydr_116N
1g277840	T	chitin elicitor receptor kinase	LysM,Pkinase,Pkinase_Tyr
1g277880	F	( )-delta-cadinene synthase	Terpene_synth,Terpene_synth_C
1g277920	F	( )-delta-cadinene synthase	Terpene_synth,Terpene_synth_C
1g278000	T	belongs to the protein kinase superfamily	Pkinase	Patil et al. 2024
1g278040	F	( )-delta-cadinene synthase	Terpene_synth,Terpene_synth_C
1g278160	F	( )-delta-cadinene synthase	Terpene_synth,Terpene_synth_C
1g278200	E	Uncharacterized protein K02A2.6-like	G-patch,RVT_1,RVT_3,Retrotrans_gag,rve
1g278280	-	-	-
1g278320	I	Patellin-3-like	CRAL_TRIO,CRAL_TRIO_N
1g278400	Q	Cytochrome p450	p450	Wang et al. 2014; Zhang et al. 2024
1g278480	Q	Cytochrome p450	p450	Wang et al. 2014; Zhang et al. 2024
1g278600	F	( )-delta-cadinene synthase	Terpene_synth,Terpene_synth_C
1g278680	S	Ribonuclease H protein	DUF4283,zf-CCHC_4
1g278720	E	Ribonuclease H protein	Exo_endo_phos,Exo_endo_phos_2,RVT_1
1g278760	F	( )-delta-cadinene synthase	Terpene_synth,Terpene_synth_C
1g278840	L	Small RNA degrading nuclease	RNase_T,RRM_1
1g278880	Q	Cytochrome p450	p450	Wang et al. 2014; Zhang et al. 2024
1g278920	Q	Cytochrome p450	p450	Wang et al. 2014; Zhang et al. 2024
1g278960	Q	Cytochrome p450	p450	Wang et al. 2014; Zhang et al. 2024
1g279000	Q	Cytochrome p450	p450	Wang et al. 2014; Zhang et al. 2024
1g279040	-	-	-
1g279080	K	mTERF	mTERF
1g279120	A	zinc finger CCCH domain-containing protein	OST-HTH,RRM_1,zf-CCCH	Yan et al. 2024; Zhao et al. 2024; Low et al. 2025
1g279200	S	Encoded by	DUF3730
1g279320	S	DUF21 domain-containing protein	CBS,CorC_HlyC,DUF21
1g279360	S	isoform X1	-
1g279400	S	Pentatricopeptide repeat-containing protein	PPR,PPR_2,PPR_3	Wang et al. 2024
1g279440	Q	Cytochrome p450	p450	Wang et al. 2014; Zhang et al. 2024
1g279480	V	Receptor-like protein	LRRNT_2,LRR_1,LRR_6,LRR_8	Gao et al. 2025
1g279520	V	Receptor-like protein	LRRNT_2,LRR_1,LRR_6,LRR_8	Gao et al. 2025
1g279560	V	Receptor-like protein	LRRNT_2,LRR_1,LRR_6,LRR_8	Gao et al. 2025
1g279600	Q	ABC transporter C family member	ABC_membrane,ABC_tran
1g279680	Q	Cytochrome p450	p450	Wang et al. 2014; Zhang et al. 2024
1g279720	-	-	-
1g279760	G	Nuclear speckle splicing regulatory protein 1-like	DUF2040
1g279800	S	2-alkenal reductase (NADP( )-dependent)-like	ADH_N_2,ADH_zinc_N
1g279880	S	2-alkenal reductase (NADP( )-dependent)-like	ADH_N_2,ADH_zinc_N
1g279920	L	Meiotic recombination protein	TP6A_N
1g280000	S	Pentatricopeptide repeat-containing protein	PPR,PPR_1,PPR_2,PPR_3	Wang et al. 2024
1g280040	E	Serine acetyltransferase	Hexapep,SATase_N
1g280080	E	Serine acetyltransferase	Hexapep,SATase_N
1g280120	G	Pectinesterase	Pectinesterase
1g280200	S	transposon protein	DUF4216,DUF4218,Transpos_assoc,Transposase_21
1g280240	-	-	-
1g280280	S	Encoded by	Peptidase_C48
1g280320	-	-	-
1g280360	K	Heat shock factor protein	HSF_DNA-bind
1g280400	-	-	-
1g280440	P	Potassium channel	Ion_trans_2
1g280520	E	cysteine synthase	PALP
1g280560	S	Pentatricopeptide repeat-containing protein	DYW_deaminase,PPR,PPR_2	Wang et al. 2024
1g280600	-	-	-
1g280640	-	-	-
1g280680	S	Pentatricopeptide repeat-containing protein At5g12100	PPR,PPR_1,PPR_2,PPR_3	Wang et al. 2024
1g280760	B	DEK C terminal domain	DEK_C
1g280800	K	Nuclear transcription factor Y subunit	CBFD_NFYB_HMF
1g280840	S	Chloroplast import apparatus Tic20-like	TIC20
1g280880	-	-	-
1g280920	C	glycerophosphoryl diester phosphodiesterase	GDPD
1g280960	U	Ras-related protein	Ras
1g281000	U	Ras-related protein	Ras
1g281040	S	Protein of unknown function (DUF1296)	DUF1296
1g281080	H	adenylyltransferase	CTP_transf_like,Myb_DNA-bind_4
1g281160	H	adenylyltransferase	CTP_transf_like,Myb_DNA-bind_4
1g281200	T	Lectin-domain containing receptor kinase	Lectin_legB,Pkinase,Pkinase_Tyr
1g281240	A	Belongs to the class I-like SAM-binding methyltransferase superfamily. RsmB NOP family	Methyltr_RsmB-F,NusB
1g281360	E	WD40 repeats	ANAPC4_WD40,WD40
1g281400	S	WEB family protein At5g55860-like	WEMBL
1g281480	S	Sucrase/ferredoxin-like	Suc_Fer-like
1g281520	S	Red chlorophyll catabolite reductase	RCC_reductase
1g281560	S	cell fate commitment	-
1g281600	T	oligopeptide transporter	OPT
1g281640	S	ER membrane protein complex subunit 8 9 homolog	UPF0172
1g281760	EG	membrane	TPT
1g281800	V	Receptor-like protein	LRRNT_2,LRR_1,LRR_6,LRR_8	Gao et al. 2025
1g281840	V	Receptor-like protein	LRRNT_2,LRR_1,LRR_6,LRR_8	Gao et al. 2025
1g281880	S	Transposase family tnp2	DUF4216,DUF4218,Transpos_assoc,Transposase_21
1g281920	V	Receptor-like protein	LRRNT_2,LRR_1,LRR_6,LRR_8	Gao et al. 2025
1g282000	V	Receptor-like protein	LRRNT_2,LRR_1,LRR_6,LRR_8	Gao et al. 2025
1g282040	V	Receptor-like protein	LRRNT_2,LRR_1,LRR_6,LRR_8	Gao et al. 2025
1g282080	V	Receptor-like protein	LRRNT_2,LRR_1,LRR_6,LRR_8	Gao et al. 2025
1g282120	Q	ABC transporter G family member	ABC2_membrane,ABC_tran
1g282160	O	E3 ubiquitin-protein ligase	zf-RING_11,zf-RING_2	Gutierrez and Torres, 2024
1g282200	T	Calcineurin B-like protein	EF-hand_1,EF-hand_5,EF-hand_7,EF-hand_8	Meena et al. 2015
1g282240	S	Domain of unknown function (DUF4371)	DUF4371,Dimer_Tnp_hAT
1g282280	O	heat shock	HATPase_c,HSP90
1g282320	O	heat shock	HATPase_c,HSP90
1g282400	U	May be involved in fusion of retrograde transport vesicles derived from an endocytic compartment with the Golgi complex	Got1
1g282480	T	Belongs to the protein kinase superfamily. Ser Thr protein kinase family	LRRNT_2,LRR_1,LRR_8,Pkinase	Patil et al. 2024
1g282520	J	60S ribosomal protein	KOW,Ribosomal_L26
1g282560	L	RecX family	RecX
1g282600	Z	Belongs to the TRAFAC class myosin-kinesin ATPase superfamily. Kinesin family	CH,Kinesin
1g282640	Z	Belongs to the TRAFAC class myosin-kinesin ATPase superfamily. Kinesin family	CH,Kinesin
1g282680	F	Belongs to the uridine kinase family	PRK,UPRTase
1g282720	BD	CENP-B homolog protein 2-like	DDE_1,HTH_Tnp_Tc5
1g282800	A	Ribosomal RNA processing protein 1 homolog	Nop52
1g282920	G	fructose-bisphosphate aldolase	Glycolytic
1g282960	S	Late embryogenesis abundant protein	LEA_2
1g283000	O	Subtilisin-like protease	Inhibitor_I9,PA,Peptidase_S8
1g283080	S	galactinol--sucrose galactosyltransferase	Raffinose_syn	Peterbauer et al. 2002; Elango et al. 2022;
1g283120	S	galactinol--sucrose galactosyltransferase	Raffinose_syn	Peterbauer et al. 2002; Elango et al. 2022;
1g283160	O	Cytochrome c oxidase assembly protein	COX15-CtaA
1g283200	E	Amino acid permease	Aa_trans
1g283240	E	Amino acid permease	Aa_trans
1g283320	S	Belongs to the small GTPase superfamily. Rho family	Ras
1g283400	T	Neutral ceramidase-like	Ceramidase_alk,Ceramidse_alk_C
1g283440	-	-	F-box,FBA_1,FBA_3
1g283520	-	-	PMD
1g283560	G	Cytosolic enolase	Enolase_C,Enolase_N
1g283600	T	Belongs to the disease resistance NB-LRR family	LRR_8,NB-ARC
1g283640	T	Belongs to the disease resistance NB-LRR family	LRR_8,NB-ARC
1g283680	S	Multiple C2 and transmembrane domain-containing protein	C2,PRT_C
1g283720	M	This protein plays a role in synthesis of starch. It catalyzes the synthesis of the activated glycosyl donor, ADP- glucose from Glc-1-P and ATP	NTP_transferase
1g283760	S	Transcriptional regulator STERILE	-
1g283880	S	Phytochromobilin ferredoxin oxidoreductase	Fe_bilin_red
1g283920	CH	DNA binding	DDE_1,HTH_Tnp_Tc5
1g283960	S	f-box protein	F-box-like
1g284000	L	gag-polypeptide of LTR copia-type	Retrotran_gag_2,zf-CCHC
1g284040	O	Domain of unknown function (DUF3444)	DUF3444,DnaJ
1g284080	J	Belongs to the eukaryotic ribosomal protein eS26 family	Ribosomal_S26e
1g284120	O	Belongs to the peptidase S10 family	Peptidase_S10
1g284240	P	calcium-transporting ATPase	Cation_ATPase_C,E1-E2_ATPase
1g284320	A	kDa ribonucleoprotein	RRM_1
1g284360	A	kDa ribonucleoprotein	RRM_1
1g284400	S	Nup133 N terminal like	Nucleoporin_C,Nucleoporin_N
1g284480	-	-	-
1g284520	O	Heat shock protein	HATPase_c,HSP90
1g284560	-	-	F-box,FBA_1,FBA_3
1g284640	S	F-box and associated interaction domains-containing protein	F-box,FBA_1
1g284720	S	OBERON-like protein	Oberon_cc,PHD_Oberon
1g284760	S	Four repeated domains in the Fasciclin I family of proteins, present in many other contexts.	Fasciclin
1g284800	C	Pentatricopeptide repeat-containing protein	DYW_deaminase,PPR,PPR_2,PPR_3	Wang et al. 2024
1g284840	T	Histidine kinase	CHASE,HATPase_c,HisKA,Response_reg
1g284880	T	Histidine kinase	CHASE,HATPase_c,HisKA,Response_reg
1g285080	K	Belongs to the GRAS family	GRAS
1g285160	K	WRKY transcription factor	WRKY
1g285200	K	WRKY transcription factor	WRKY
1g285280	S	Nuclear protein Es2	Es2
1g285320	T	Serine threonine-protein kinase	Pkinase
1g285360	A	Heterogeneous nuclear ribonucleoprotein	RRM_1
1g285400	UY	Nuclear pore complex protein	Nucleoporin2,Nup96
1g285520	S	'NAD(P)H-dependent 6''-deoxychalcone synthase-like'	Aldo_ket_red
1g285560	S	'NAD(P)H-dependent 6''-deoxychalcone synthase-like'	Aldo_ket_red
1g285600	-	-	-
1g285760	S	Fasciclin-like arabinogalactan protein	Fasciclin
1g285840	L	G-quadruplex DNA unwinding	Helitron_like_N,PIF1
1g285960	Z	Fimbrin-like protein	CH
1g286040	U	TBC1 domain family member	RabGAP-TBC
1g286080	S	F-box FBD LRR-repeat protein	F-box,FBD,LRR_2
1g286120	S	Belongs to the class I-like SAM-binding methyltransferase superfamily. Cation-independent O- methyltransferase family	Dimerisation,Methyltransf_2
1g286160	U	Transmembrane emp24 domain-containing protein	EMP24_GP25L
1g286280	L	ribonuclease H protein	RVT_1,RVT_3,zf-RVT
1g286320	I	Belongs to the thiolase family	Thiolase_C,Thiolase_N
1g286360	O	RING-H2 zinc finger domain	zf-RING_2
1g286400	B	SWI SNF complex subunit	Myb_DNA-binding,SWIRM,SWIRM-assoc_1
1g286440	S	Fasciclin-like arabinogalactan protein	Fasciclin
1g286600	-	-	-
1g286640	G	SNF1-related protein kinase regulatory subunit	AMPK1_CBM,AMPKBI
1g286680	-	-	-
1g286720	S	Pentatricopeptide repeat-containing protein	DYW_deaminase,PPR,PPR_2	Wang et al. 2024
1g286760	S	positive regulation of bicellular tight junction assembly	-
1g286800	H	transposition, RNA-mediated	RVP_2,RVT_1,Retrotrans_gag,rve,zf-CCHC
1g286880	-	-	-
1g286920	Q	phenylalanine	Lyase_aromatic
1g286960	U	Belongs to the nonaspanin (TM9SF) (TC 9.A.2) family	EMP70
1g287000	C	The light-harvesting complex (LHC) functions as a light receptor, it captures and delivers excitation energy to photosystems with which it is closely associated	Chloroa_b-bind
1g287040	S	N-alpha-acetyltransferase	Acetyltransf_1
1g287120	H	Coproporphyrinogen-III oxidase	Coprogen_oxidas
1g287240	L	ATPase WRNIP1-like	AAA,AAA_assoc_2,MgsA_C,UBA
1g287280	G	Pentatricopeptide repeat-containing protein	DYW_deaminase,PPR,PPR_2	Wang et al. 2024
1g287360	CG	Belongs to the UDP-glycosyltransferase family	UDPGT
1g287400	CG	Belongs to the UDP-glycosyltransferase family	UDPGT
1g287480	T	Serine threonine-protein kinase	Pkinase,Pkinase_Tyr
1g287520	S	Zinc finger MYM-type protein 1-like	DUF4371,Dimer_Tnp_hAT
1g287560	S	Protein of unknown function (DUF632)	DUF630,DUF632
1g287600	J	threonine-tRNA ligase	HGTP_anticodon,TGS,tRNA-synt_2b,tRNA_SAD
1g287640	V	Belongs to the multi antimicrobial extrusion (MATE) (TC 2.A.66.1) family	MatE,Polysacc_synt_C
1g287680	S	Histidine phosphatase superfamily (branch 1)	His_Phos_1
1g287720	K	C2H2-type zinc finger	zf-C2H2_6
1g287760	K	RWP-RK domain	PB1,RWP-RK
1g287800	I	Niemann-Pick C1	NPC1_N,Patched
1g287840	T	Belongs to the protein kinase superfamily	Pkinase_Tyr	Patil et al. 2024
1g287880	I	Belongs to the thiolase family	Thiolase_C,Thiolase_N
1g287960	Z	Cytochrome c oxidase assembly protein COX16	COX16
1g288000	TU	Epidermal growth factor receptor substrate 15-like	EF-hand_4,EF-hand_5
1g288040	E	homoserine	GHMP_kinases_C,GHMP_kinases_N	Van Damme et al. 2009
1g288200	T	Calcium-dependent protein kinase	EF-hand_1,EF-hand_5,EF-hand_6,Pkinase	Romeis et al. 2000
1g288240	-	-	-
1g288280	G	CMP-sialic acid transporter	Nuc_sug_transp
1g288320	P	Chloride channel protein	CBS,Voltage_CLC	Yang et al. 2024
1g288360	U	Brefeldin A-inhibited guanine nucleotide-exchange protein	DCB,DUF1981,Mon2_C,Sec7,Sec7_N
1g288400	U	Brefeldin A-inhibited guanine nucleotide-exchange protein	DCB,DUF1981,Mon2_C,Sec7,Sec7_N
1g288480	A	'Catalytic subunit of the queuine tRNA-ribosyltransferase (TGT) that catalyzes the base-exchange of a guanine (G) residue with queuine (Q) at position 34 (anticodon wobble position) in tRNAs with GU(N) anticodons (tRNA-Asp, -Asn, -His and -Tyr), resulting in the hypermodified nucleoside queuosine (7-(((4,5-cis- dihydroxy-2-cyclopenten-1-yl)amino)methyl)-7-deazaguanosine). Catalysis occurs through…	TGT
1g288560	O	Chaperone protein DNAj	DnaJ,DnaJ-X	Qi et al. 2025
1g288600	EG	UDP-galactose transporter 2-like	TPT
1g288640	-	-	UVR
1g288680	B	Belongs to the histone deacetylase family. HD Type 1 subfamily	Hist_deacetyl	Du et al. 2022
1g288720	A	Tetratricopeptide repeat protein	TPR_16,TPR_2,TPR_8
1g288760	O	Presequence protease 1, chloroplastic mitochondrial-like	M16C_assoc,Peptidase_M16,Peptidase_M16_C
1g288800	L	DNA repair and recombination protein	Helicase_C,SNF2_N
1g288840	V	Protein of unknown function (DUF1068)	DUF1068
1g288880	L	Zinc finger BED domain-containing protein	DUF4413,Dimer_Tnp_hAT,zf-BED
1g288920	M	Belongs to the calycin superfamily. Lipocalin family	Lipocalin_2
1g288960	C	glycerophosphoryl diester phosphodiesterase	GDPD
1g289000	S	Filament-like plant protein	FPP
1g289200	A	atfip1 v ,atfips5,fip1 v ,fips5	Fip1
1g289240	S	Pentatricopeptide repeat-containing protein	DYW_deaminase,PPR,PPR_2	Wang et al. 2024
1g289280	S	Reticulon-like protein	Reticulon
1g289320	S	purine permease	PUNUT	Martinez-Hernandez et al. 2025
1g289360	I	Belongs to the 1-acyl-sn-glycerol-3-phosphate acyltransferase family	Acyltransferase
1g289480	U	Belongs to the nonaspanin (TM9SF) (TC 9.A.2) family	EMP70
1g289520	E	Leucine aminopeptidase	Peptidase_M17,Peptidase_M17_N
1g289560	PT	cyclic nucleotide-gated ion channel	Ion_trans,cNMP_binding
1g289600	PT	cyclic nucleotide-gated ion channel	Ion_trans,cNMP_binding
1g289640	U	Preprotein translocase subunit SCY1	SecY
1g289680	TU	Clathrin assembly protein	ANTH
1g289720	S	HD domain-containing protein	HD_3
1g289760	S	Belongs to the sterol desaturase family	FA_hydroxylase,Wax2_C
1g289800	S	Belongs to the sterol desaturase family	FA_hydroxylase,Wax2_C
1g289880	T	Haemolysin-III related	HlyIII
1g289920	S	Translation initiation factor eIF3 subunit 135	CLU,CLU_N,TPR_12,eIF3_p135
1g290000	IT	Diacylglycerol kinase	DAGK_acc,DAGK_cat
1g290040	IT	Diacylglycerol kinase	DAGK_acc,DAGK_cat
1g290080	S	Protein PHLOEM PROTEIN 2-LIKE A9-like	PP2
1g290120	-	-	-
1g290160	G	Phosphatase IMPL1	Inositol_P
1g290200	G	Phosphatase IMPL1	Inositol_P
1g290280	S	Putative serine esterase (DUF676)	DUF676
1g290320	S	Putative serine esterase (DUF676)	DUF676
1g290360	L	DNA repair protein XRCC3 homolog	Rad51
1g290400	S	deSI-like protein	Peptidase_C97
1g290440	I	Acyl-protein thioesterase	Abhydrolase_2
1g290480	T	Belongs to the protein kinase superfamily	Pkinase	Patil et al. 2024
1g290520	L	Reverse transcriptase (RNA-dependent DNA polymerase)	RVT_2,Retrotran_gag_2,Retrotran_gag_3,Retrotrans_gag,gag_pre-integrs,rve
1g290640	KOT	Belongs to the class I-like SAM-binding methyltransferase superfamily. Protein arginine N- methyltransferase family	PrmA
1g290720	S	Uncharacterized conserved protein (DUF2358)	DUF2358,SOUL
1g290760	I	Serine-threonine kinase receptor-associated	WD40

## Sheet: OR_4
ID_genome	COG	Description	PFAMs	Described by:
1g353080	O	Belongs to the SKP1 family	Skp1,Skp1_POZ
1g353160	S	isoform X1	-
1g353200	E	Diaminopimelate decarboxylase	Orn_Arg_deC_N,Orn_DAP_Arg_deC
1g353240	S	Protein MID1-COMPLEMENTING ACTIVITY	PLAC8
1g353280	P	Belongs to the cation transport ATPase (P-type) (TC 3.A.3) family. Type IV subfamily	Cation_ATPase,E1-E2_ATPase,PhoLip_ATPase_C,PhoLip_ATPase_N
1g353360	U	Vacuolar protein sorting-associated protein	Vps35
1g353400	B	small GTPase mediated signal transduction	Ras
1g353440	K	B3 domain-containing protein	B3
1g353480	G	beta-galactosidase	BetaGal_dom4_5,Gal_Lectin,Glyco_hydro_35	Zhao et al. 2020
1g353520	E	3-dehydroquinate synthase	DHQ_synthase
1g353560	-	-	Myb_DNA-bind_3	Ambawat et al. 2013
1g353600	O	Belongs to the peptidase C1 family	Inhibitor_I29,Peptidase_C1
1g353640	S	Myb/SANT-like DNA-binding domain	Myb_DNA-bind_3	Khemka et al. 2021; Wu et al. 2022; Zhang et al. 2023; Panahabadi et al. 2025
1g353680	O	Belongs to the peptidase C1 family	Inhibitor_I29,Peptidase_C1
1g353720	O	Belongs to the peptidase C1 family	Inhibitor_I29,Peptidase_C1
1g353760	O	Belongs to the peptidase C1 family	Inhibitor_I29,Peptidase_C1
1g353800	O	Belongs to the peptidase C1 family	Inhibitor_I29,Peptidase_C1
1g353840	S	Protein of unknown function (DUF630)	DUF630,DUF632
1g353880	E	Belongs to the peroxidase family	peroxidase
1g353920	T	Histidine kinase	HATPase_c,HisKA,Response_reg
1g353960	J	tRNA-splicing endonuclease subunit	tRNA_int_endo,tRNA_int_endo_N
1g354040	O	26S proteasome non-atpase regulatory subunit	UIM,VWA_2
1g354080	K	Sister chromatid cohesion protein	Cohesin_HEAT,Nipped-B_C,PHD
1g354120	G	2,3-bisphosphoglycerate-independent phosphoglycerate	Metalloenzyme,iPGM_N
1g354160	G	May be involved in modulation of pathogen defense and leaf cell death	Mlo
1g354240	P	Rhodanese-like domain-containing protein 19	Rhodanese
1g354280	P	Rhodanese-like domain-containing protein 19	Rhodanese
1g354320	S	Nodulin-like	Nodulin-like
1g354360	T	Thaumatin-like protein	Thaumatin
1g354480	T	Thaumatin-like protein	Thaumatin
1g354520	C	Ferredoxin-NADP reductase	NAD_binding_1
1g354560	S	Armadillo beta-catenin repeat family protein	Arm
1g354600	S	Putative S-adenosyl-L-methionine-dependent methyltransferase	Methyltransf_29
1g354640	J	60S acidic ribosomal protein	Ribosomal_60s
1g354720	O	Chaperone protein DNAj	DnaJ	Qi et al. 2025
1g354760	J	Fatty acid amide	Amidase,FPP
1g354800	S	chalcone-flavanone isomerase family protein	-
1g354840	BDLT	Belongs to the PI3 PI4-kinase family	FAT,FATC,PI3_PI4_kinase
1g354880	S	WEB family	-
1g354920	K	Transcription initiation factor TFIID subunit	YEATS
1g354960	K	Homeodomain	Homeobox
1g355040	S	At5g48480	3-dmu-9_3-mt,Glyoxalase
1g355080	S	f-box protein	F-box,FBA_1
1g355160	J	60S ribosomal protein	Ribosomal_L2,Ribosomal_L2_C
1g355200	S	Protein FAR1-RELATED SEQUENCE	FAR1
1g355240	T	Plant pleckstrin homology-like region	Auxin_canalis,PH_2
1g355280	G	GDP-mannose 4,6 dehydratase	GDP_Man_Dehyd
1g355320	-	-	-
1g355360	K	NAC domain-containing protein	NAM
1g355440	C	ATP hydrolysis coupled proton transport	ATP-synt_C
1g355480	T	Belongs to the protein kinase superfamily. Ser Thr protein kinase family	LRRNT_2,LRR_1,LRR_4,LRR_6,LRR_8,Pkinase,Pkinase_Tyr
1g355520	Z	Belongs to the TRAFAC class myosin-kinesin ATPase superfamily. Kinesin family	DUF3490,Kinesin
1g355560	S	lactoylglutathione	Glyoxalase

## Sheet: OR_5
ID_genome	COG	Description	PFAMs	Described by:
2g046440	S	Tornado 1	COR,LRR_6,Roc
2g046560	A	Heterogeneous nuclear ribonucleoprotein	RRM_1
2g046640	T	Protein kinase domain	Pkinase
2g046760	J	Belongs to the Frigida family	Frigida
2g046800	K	WRKY transcription factor	WRKY
2g046840	K	Belongs to the GRAS family	GRAS
2g046920	A	zinc finger CCCH domain-containing protein	OST-HTH,RRM_1,zf-CCCH	Yan et al. 2024; Zhao et al. 2024; Low et al. 2025
2g046960	T	Belongs to the disease resistance NB-LRR family	NB-ARC
2g047000	T	Belongs to the disease resistance NB-LRR family	NB-ARC
2g047040	T	Belongs to the disease resistance NB-LRR family	NB-ARC
2g047080	T	Belongs to the disease resistance NB-LRR family	NB-ARC
2g047120	T	Belongs to the disease resistance NB-LRR family	NB-ARC
2g047160	U	Armadillo/beta-catenin-like repeats	Arm,HEAT
2g047240	Q	ABC transporter C family member	ABC_membrane,ABC_tran
2g047280	Q	ABC transporter C family member	ABC_membrane,ABC_tran
2g047320	Q	Cytochrome p450	p450	Wang et al. 2014; Zhang et al. 2024
2g047360	Q	Cytochrome p450	p450	Wang et al. 2014; Zhang et al. 2024
2g047400	C	Inorganic pyrophosphatase	Pyrophosphatase
2g047440	Q	Cytochrome p450	p450	Wang et al. 2014; Zhang et al. 2024
2g047520	Q	Cytochrome p450	p450	Wang et al. 2014; Zhang et al. 2024
2g047560	-	-	-
2g047600	Q	ABC transporter C family member	ABC_membrane,ABC_tran
2g047720	Q	ABC transporter C family member	ABC_membrane,ABC_tran
2g047760	Q	Cytochrome p450	p450	Wang et al. 2014; Zhang et al. 2024
2g047840	Q	Cytochrome p450	p450	Wang et al. 2014; Zhang et al. 2024
2g047880	Q	Cytochrome p450	p450	Wang et al. 2014; Zhang et al. 2024
2g048000	Q	Cytochrome p450	p450	Wang et al. 2014; Zhang et al. 2024
2g048040	Q	Belongs to the cytochrome P450 family	p450	Wang et al. 2014; Zhang et al. 2024
2g048080	J	30S ribosomal protein S10	Ribosomal_S10
2g048120	S	ankyrin repeat-containing protein	Ank_2,PGG
2g048160	J	Belongs to the class-I aminoacyl-tRNA synthetase family	Anticodon_1,tRNA-synt_1
2g048240	S	purine permease	PUNUT	Martinez-Hernandez et al. 2025
2g048320	B	DEK C terminal domain	DEK_C
2g048400	K	Nuclear transcription factor Y subunit	CBFD_NFYB_HMF
2g048440	A	cleavage and polyadenylation specificity factor subunit	RRM_1
2g048480	A	cleavage and polyadenylation specificity factor subunit	RRM_1
2g048520	S	Cycloeucalenol	-
2g048600	T	serine threonine-protein kinase	GUB_WAK_bind,Pkinase,Pkinase_Tyr,WAK_assoc
2g048640	C	Inorganic pyrophosphatase	Pyrophosphatase
2g048680	S	Protein of unknown function (DUF4005)	DUF4005,IQ
2g048760	I	4-coumarate--CoA ligase-like	AMP-binding,AMP-binding_C
2g048800	S	Fasciclin-like arabinogalactan protein	Fasciclin
2g048880	T	Belongs to the Nudix hydrolase family	NUDIX
2g048960	BK	NAD-dependent protein deacetylase	SIR2
2g049000	K	protein heterodimerization activity	CBFD_NFYB_HMF
2g049040	T	Lectin-domain containing receptor kinase	Lectin_legB,Pkinase,Pkinase_Tyr	Gutierrez and Torres 2025
2g049080	S	ankyrin repeat-containing protein	Ank_2,PGG
2g049120	-	-	DBD_Tnp_Mut,MULE,SWIM
2g049160	L	poly(A)-specific ribonuclease	CAF1
2g049200	P	) transport protein 1-like	Zip
2g049280	S	WEB family protein At5g55860-like	WEMBL
2g049320	I	Phosphatidylinositol phosphatidylcholine transfer protein	CRAL_TRIO,CRAL_TRIO_N
2g049480	A	Belongs to the class I-like SAM-binding methyltransferase superfamily. RsmB NOP family	Methyltr_RsmB-F,Methyltr_RsmF_N
2g049520	O	Ubiquitin carboxyl-terminal hydrolase	MATH,UCH,USP7_C2,USP7_ICP0_bdg
2g049560	S	Coiled-coil domain-containing protein	DUF812
2g049640	-	-	-
2g049680	Q	ABC transporter G family member	ABC2_membrane,ABC_tran
2g049720	A	Far upstream element-binding protein	KH_1
2g049880	-	-	-
2g049920	T	G-type lectin S-receptor-like serine threonine-protein kinase	B_lectin,Pkinase,S_locus_glycop	Gutierrez and Torres 2025
2g049960	T	G-type lectin S-receptor-like serine threonine-protein kinase	B_lectin,Pkinase,S_locus_glycop	Gutierrez and Torres 2025
2g050000	T	G-type lectin S-receptor-like serine threonine-protein kinase	B_lectin,Pkinase,S_locus_glycop	Gutierrez and Torres 2025
2g050040	S	AI-2E family transporter	AI-2E_transport
2g050160	O	E3 ubiquitin-protein ligase	zf-RING_11,zf-RING_2	Gutierrez and Torres, 2024
2g050200	O	Belongs to the ClpA ClpB family	AAA,AAA_2,ClpB_D2-small,Clp_N,UVR
2g050280	S	ankyrin repeat-containing protein	Ank_2,PGG
2g050400	-	-	-
2g050480	A	Domain with 2 conserved Trp (W) residues	WW
2g050560	T	Calcineurin B-like protein	EF-hand_1,EF-hand_5,EF-hand_7,EF-hand_8
2g050640	O	heat shock	HATPase_c,HSP90
2g050680	O	Peptidyl-prolyl cis-trans isomerase	FKBP_C
2g050720	U	May be involved in fusion of retrograde transport vesicles derived from an endocytic compartment with the Golgi complex	Got1
2g050800	T	Belongs to the protein kinase superfamily. Ser Thr protein kinase family	LRRNT_2,LRR_1,LRR_8,Pkinase
2g050840	Z	Belongs to the TRAFAC class myosin-kinesin ATPase superfamily. Kinesin family	CH,Kinesin
2g050880	L	Encoded by	-
2g050920	F	Belongs to the uridine kinase family	PRK,UPRTase
2g050960	-	-	HTH_Tnp_Tc3_2
2g051000	-	-	HTH_Tnp_Tc3_2
2g051040	S	Domain of unknown function (DUF2431)	DUF2431
2g051120	D	BTB POZ domain-containing protein	BTB
2g051160	K	DNA-directed RNA polymerases I and III subunit	RNA_pol_A_bac,RNA_pol_L
2g051200	O	RNA-binding protein	KH_1
2g051240	L	DNA damage-inducible protein	Asp_protease,UBA,ubiquitin
2g051280	S	Enhancer of mRNA-decapping protein	Ge1_WD40
2g051320	O	Chaperone protein DNAj	DnaJ
2g051480	O	Chaperone protein DNAj	DnaJ
2g051560	I	acetyl-coa carboxylase	ACC_central,Biotin_carb_C,Biotin_carb_N,Biotin_lipoyl,CPSase_L_D2,Carboxyl_trans
2g051600	S	Glycosyltransferase-like	Glyco_transf_92
2g051720	K	B3 DNA binding domain	B3
2g051760	K	B3 DNA binding domain	B3
2g051800	K	B3 DNA binding domain	B3
2g051840	K	B3 DNA binding domain	B3
2g051880	K	B3 DNA binding domain	B3
2g051920	K	B3 DNA binding domain	B3
2g051960	K	B3 DNA binding domain	B3
2g052000	K	B3 DNA binding domain	B3
2g052040	E	Amino acid permease	Aa_trans
2g052080	E	Amino acid permease	Aa_trans
2g052120	-	-	-
2g052280	S	Proteasome activator subunit	BLM10_mid,DUF3437
2g052320	K	transcription factor	Myb_DNA-binding	Ambawat et al. 2013
2g052360	E	Amino acid permease	Aa_trans
2g052400	S	THO complex subunit	ANAPC4_WD40,WD40
2g052440	-	-	-
2g052480	U	translocation protein	Sec62
2g052520	B	histone H3	Histone
2g052560	K	Nuclear transcription factor Y subunit	CBFB_NFYA
2g052600	S	Protein of unknown function (DUF565)	DUF565
2g052640	S	cyclin-dependent protein kinase inhibitor	-
2g052680	A	Heterogeneous nuclear ribonucleoprotein	RRM_1
2g052720	S	RbcX protein	RcbX	Rani et al. 2023
2g052760	L	Belongs to the RuvB family	TIP49
2g052800	L	Belongs to the RuvB family	TIP49
2g052880	T	disease resistance	NB-ARC
2g052920	T	Belongs to the protein kinase superfamily	Pkinase,Pkinase_Tyr
2g052960	G	Phosphorylase is an important allosteric enzyme in carbohydrate metabolism. Enzymes from different sources differ in their regulatory mechanisms and in their natural substrates. However, all known phosphorylases share catalytic and structural properties	Phosphorylase
2g053000	A	RNA recognition motif. (a.k.a. RRM, RBD, or RNP domain)	RRM_1	Rehman et al. 2024
2g053040	A	Helicase	DEAD,DSHCT,Helicase_C,rRNA_proc-arch	Das Mohapatra et al. 2023
2g053080	-	-	-
2g053160	E	Protein NRT1 PTR FAMILY	PTR2
2g053200	O	Prolyl oligopeptidase family	Peptidase_S9
2g053240	U	Annexin D1-like	Annexin
2g053280	M	UDP-N-acetylmuramoyl-L-alanyl-D-glutamate--2,6-diaminopimelate ligase	Mur_ligase,Mur_ligase_C,Mur_ligase_M
2g053320	S	Plant protein of unknown function (DUF641)	DUF641
2g053360	C	Belongs to the mitochondrial carrier (TC 2.A.29) family	Mito_carr
2g053400	L	'This protein is an auxiliary protein of DNA polymerase delta and is involved in the control of eukaryotic DNA replication by increasing the polymerase''s processibility during elongation of the leading strand'	PCNA_C,PCNA_N
2g053440	EG	Sugar phosphate phosphate translocator	TPT
2g053640	D	Helitron helicase-like domain at N-terminus	Helitron_like_N
2g053760	S	Domain of unknown function (DUF4283)	DUF4283
2g053800	D	Belongs to the helicase family	Helitron_like_N,Herpes_Helicase,PIF1
2g053840	T	Neutral ceramidase-like	Ceramidase_alk,Ceramidse_alk_C
2g053880	L	E3 UFM1-protein ligase 1 homolog	E3_UFM1_ligase
2g053920	S	protein polyubiquitination	IBR
2g053960	E	Protein NRT1 PTR FAMILY	PTR2
2g054040	Q	Lignin degradation and detoxification of lignin-derived products	Cu-oxidase,Cu-oxidase_2,Cu-oxidase_3
2g054120	K	transcription factor	Myb_DNA-binding	Ambawat et al. 2013
2g054160	G	Belongs to the glycosyl hydrolase 3 family	Glyco_hydro_3,Glyco_hydro_3_C
2g054200	S	BEST Arabidopsis thaliana protein match is	-
2g054320	L	DDE superfamily endonuclease	DDE_Tnp_4,Myb_DNA-bind_3
2g054360	K	'SANT SWI3, ADA2, N-CoR and TFIIIB'''' DNA-binding domains'	Myb_DNA-binding	Ambawat et al. 2013
2g054440	O	ATP-dependent zinc metalloprotease FTSH	AAA,FtsH_ext,Peptidase_M41	Wang et al. 2022
2g054480	O	Radical SAM ThiC family	AAA,FtsH_ext,ThiC_Rad_SAM
2g054520	-	-	-
2g054600	Q	Cytochrome p450	p450	Wang et al. 2014; Zhang et al. 2024
2g054640	G	Sodium-dependent phosphate transport protein	MFS_1
2g054720	S	zinc finger	-
2g054760	DT	guanine nucleotide-binding protein	G-alpha
2g054800	S	zinc finger	-
2g054880	GOU	GDP-mannose transporter	TPT
2g055120	S	Tetratricopeptide repeat (TPR)-like superfamily protein	TPR_17,TPR_19
2g055280	O	Cysteine-rich RLK (RECEPTOR-like protein kinase) 8	Retrotran_gag_3
2g055360	DL	Cell division control protein	AAA_22,Cdc6_C
2g055400	T	Pleckstrin homology domain-containing protein	PH
2g055440	Z	motor activity	DIL,PDZ,RA
2g055480	Z	Villin headpiece domain	Gelsolin,VHP
2g055560	M	Non-specific phospholipase	Phosphoesterase
2g055640	P	Ammonium transporter	Ammonium_transp
2g055680	O	Prokaryotic RING finger family 4	zf-C3HC4_3,zf-RING_2
2g055720	S	HAD superfamily, subfamily IIIB (Acid phosphatase)	Acid_phosphat_B
2g055760	S	3-oxo-Delta(4,5)-steroid 5-beta-reductase-like	Epimerase
2g055800	T	nudC domain-containing protein	CS
2g055840	L	DUF1771	DUF1771,Smr
2g055880	O	PPIases accelerate the folding of proteins. It catalyzes the cis-trans isomerization of proline imidic peptide bonds in oligopeptides	Pro_isomerase
2g055960	O	Domain of unknown function (DUF4792)	DUF4792,DUF4793,zf-C3HC4_3
2g056000	S	Putative lipopolysaccharide-modifying enzyme.	Glyco_transf_90
2g056040	T	Serine threonine-protein kinase-like protein	Pkinase,RCC1_2
2g056200	O	Double Clp-N motif-containing P-loop nucleoside triphosphate hydrolases superfamily protein	AAA_2,Clp_N
2g056240	S	DUF761-associated sequence motif	VARLMGL
2g056320	V	Reverse transcriptase (RNA-dependent DNA polymerase)	DUF4283,RVT_1,zf-RVT
2g056360	I	Omega-3 fatty acid desaturase	DUF3474,FA_desaturase
2g056400	S	Jacalin-like lectin domain	Jacalin
2g056440	C	Internal alternative NAD(P)H-ubiquinone oxidoreductase	Pyr_redox_2
2g056560	S	PHD finger-like domain-containing protein	PHF5
2g056600	Q	Belongs to the iron ascorbate-dependent oxidoreductase family	2OG-FeII_Oxy,DIOX_N
2g056680	S	Remorin, C-terminal region	Remorin_C
2g056760	S	repressing transcription factor binding	Acetyltransf_1,Agenet,Jas,PHD
2g056800	-	-	DBD_Tnp_Mut,MULE,SWIM
2g056840	S	Acyl-CoA N-acyltransferase with RING FYVE PHD-type zinc finger protein	Acetyltransf_1,Agenet,Jas,PHD
2g056880	S	repressing transcription factor binding	Acetyltransf_1,Agenet,Jas,PHD
2g056920	S	GDSL/SGNH-like Acyl-Esterase family found in Pmr5 and Cas1p	PC-Esterase,PMR5N
2g056960	E	Asparagine synthetase	Asn_synthase,GATase_7
2g057000	T	phosphatase 2c	PP2C
2g057040	T	phosphatase 2c	PP2C
2g057080	U	Clathrin is the major protein of the polyhedral coat of coated pits and vesicles	Clathrin,Clathrin-link,Clathrin_H_link,Clathrin_propel
2g057120	T	Non-specific serine threonine protein kinase	NAF,Pkinase
2g057160	S	Zinc finger MYM-type protein 1-like	DUF4371,Dimer_Tnp_hAT
2g057200	D	Ferrous iron transport protein B	MMR_HSR1
2g057280	L	Catalytic subunit of a heterodimeric structure-specific endonuclease that resolves DNA secondary structures generated during DNA repair and recombination. Has endonuclease activity towards branched DNA substrates, introducing single-strand cuts in duplex DNA close to junctions with ss-DNA	GIY-YIG
2g057320	L	Catalytic subunit of a heterodimeric structure-specific endonuclease that resolves DNA secondary structures generated during DNA repair and recombination. Has endonuclease activity towards branched DNA substrates, introducing single-strand cuts in duplex DNA close to junctions with ss-DNA	GIY-YIG
2g057360	T	CBL-interacting serine threonine-protein kinase	NAF,Pkinase
2g057400	I	Phosphatidate	CTP_transf_1
2g057440	J	tyrosine--tRNA	S4,tRNA-synt_1b
2g057480	S	RING-type E3 ubiquitin transferase	Arm,U-box
2g057560	Q	Belongs to the peroxidase family. Classical plant (class III) peroxidase subfamily	peroxidase
2g057600	S	Protein TIC110, chloroplastic-like	Tic110
2g057680	-	-	-
2g057760	S	Nodulin-like	Nodulin-like
2g057840	S	Pentatricopeptide repeat-containing protein	DYW_deaminase,PPR,PPR_2	Wang et al. 2024
2g057880	E	Belongs to the class-III pyridoxal-phosphate-dependent aminotransferase family	Aminotran_3
2g057920	S	Nodulin-like	Nodulin-like
2g057960	S	F-box LRR-repeat protein	LRR_6
2g058000	U	Annexin D1-like	Annexin
2g058040	T	RIO1 family	Pkinase
2g058120	J	28S ribosomal protein S29	DAP3
2g058160	S	Wound-induced protein	WI12
2g058200	P	Cation H( ) antiporter	Na_H_Exchanger
2g058240	S	Methyltransferase FkbM domain	Methyltransf_11,Methyltransf_21
2g058280	K	WRKY transcription factor	WRKY
2g058360	P	Cation H( ) antiporter	Na_H_Exchanger
2g058400	O	E3 ubiquitin-protein ligase	IBR	Gutierrez and Torres, 2024
2g058440	T	Nudix hydrolase	NUDIX	Ge and Xia, 2008
2g058480	S	Domain of unknown function (DUF4228)	DUF4228
2g058640	U	Exocyst subunit exo70 family protein	Exo70
2g058680	Z	Phagocyte signaling-impaired protein	NatB_MDM20
2g058800	T	phosphatase 2c	SpoIIE
2g058840	C	iron import into the mitochondrion	-
2g058880	I	malonyl-CoA-acyl carrier protein transacylase	Acyl_transf_1
2g058920	K	Protein Dr1 homolog	CBFD_NFYB_HMF
2g058960	S	Cell wall vacuolar inhibitor of fructosidase	PMEI
2g059040	L	E3 UFM1-protein ligase 1 homolog	E3_UFM1_ligase
2g059080	T	Receptor protein kinase	B_lectin,PAN_1,PAN_2,Pkinase,S_locus_glycop
2g059120	T	Receptor protein kinase	B_lectin,PAN_1,PAN_2,Pkinase,S_locus_glycop
2g059160	T	Receptor protein kinase	B_lectin,PAN_1,PAN_2,Pkinase,S_locus_glycop
2g059200	S	Lateral organ boundaries (LOB) domain	LOB
2g059240	-	-	-
2g059280	K	Transcription initiation factor	RST,TAF4
2g059360	K	Transcription initiation factor	RST,TAF4
2g059400	A	Transcription initiation factor TFIID subunit	RRM_1,zf-RanBP
2g059440	H	Catalyzes the reversible reaction in which hydroxymethyl group from 5,10-methylenetetrahydrofolate is transferred onto alpha-ketoisovalerate to form ketopantoate	Pantoate_transf
2g059480	G	Belongs to the glycosyl hydrolase 17 family	Glyco_hydro_17,X8
2g059520	I	Lipid phosphate phosphatase	PAP2
2g059560	O	Gamma-interferon-inducible lysosomal thiol	GILT
2g059600	O	Gamma-interferon-inducible lysosomal thiol	GILT
2g059680	S	Protein LIGHT-DEPENDENT SHORT HYPOCOTYLS	DUF640
2g059760	A	BEST Arabidopsis thaliana protein match is P-loop containing nucleoside triphosphate hydrolases superfamily protein (TAIR	AAA_11,AAA_12
2g059800	C	malic enzyme	Malic_M,malic
2g059840	U	Belongs to the major facilitator superfamily. Sugar transporter (TC 2.A.1.1) family	Sugar_tr
2g059880	S	Rab3 GTPase-activating protein catalytic	Rab3-GTPase_cat
2g059920	T	Serine threonine-protein kinase	Pkinase_Tyr
2g060000	O	Belongs to the ubiquitin-activating E1 family	E1_4HB,E1_FCCH,E1_UFD,ThiF,UBA_e1_thiolCys
2g060040	O	E3 ubiquitin-protein ligase	zf-C3HC4_2,zf-RING_2,zf-rbx1	Gutierrez and Torres, 2024
2g060080	S	LRR repeats and ubiquitin-like domain-containing protein	LRR_4,LRR_8,ubiquitin
2g060160	O	Glutaredoxin	Glutaredoxin
2g060240	E	vacuolar amino acid transporter	Aa_trans
2g060440	T	receptor-like serine threonine-protein kinase	LRRNT_2,LRR_8,Pkinase_Tyr
2g060480	S	Ethylene-overproduction protein	BTB,TPR_1,TPR_8
2g060520	S	Pentatricopeptide repeat-containing protein At2g30100	PPR
2g060680	I	Phytol kinase	-
2g060720	-	-	-
2g060800	K	SAGA-associated factor 11	Sgf11	Lian et al. 2024
2g060840	K	SAGA-associated factor 11	Sgf11	Lian et al. 2024
2g060920	L	Zinc finger BED domain-containing protein RICESLEEPER	DUF4413,Dimer_Tnp_hAT,zf-BED
2g060960	S	N-acetyltransferase	Acetyltransf_1	Lee et al. 2017
2g061120	T	G-type lectin S-receptor-like serine threonine-protein kinase	B_lectin,PAN_2,Pkinase,Pkinase_Tyr,S_locus_glycop	Gutierrez and Torres 2025
2g061160	S	No apical meristem-associated C-terminal domain	NAM-associated
2g061200	S	Ribosomal protein-like protein	Plant_tran
2g061240	S	Ribosomal protein-like protein	Plant_tran
2g061320	O	RING-H2 finger protein	zf-RING_2	Xu and Li, 2003
2g061360	G	6-phosphofructo-2-kinase fructose-2	6PF2K,CBM_20,His_Phos_1
2g061480	O	zinc finger CCCH domain-containing protein	Ank,Ank_2,Ank_3,Ank_4,zf-CCCH	Yan et al. 2024; Zhao et al. 2024; Low et al. 2025
2g061520	I	'Belongs to the ''GDSL'' lipolytic enzyme family'	Lipase_GDSL
2g061560	S	UPF0481 protein	DUF247
2g061680	T	Belongs to the disease resistance NB-LRR family	NB-ARC
2g061720	G	protein localization to site of double-strand break	BRCT,BRCT_2,PTCB-BRCT
2g061760	J	60S ribosomal Protein	Ribosomal_L7Ae
2g061800	S	Domain of unknown function (DUF4283)	DUF4283,zf-CCHC_4
2g061840	-	-	-
2g061920	S	Rare lipoprotein A (RlpA)-like double-psi beta-barrel	DPBB_1,Pollen_allerg_1
2g061960	I	This enzyme condenses acetyl-CoA with acetoacetyl-CoA to form HMG-CoA, which is the substrate for HMG-CoA reductase	HMG_CoA_synt_C,HMG_CoA_synt_N
2g062040	O	Belongs to the peptidase M16 family	Peptidase_M16,Peptidase_M16_C,Peptidase_M16_M
2g062080	O	Belongs to the peptidase M16 family	Peptidase_M16,Peptidase_M16_C,Peptidase_M16_M
2g062160	K	Agamous-like MADS-box protein	SRF-TF	Adhikari et al. 2024
2g062200	K	Agamous-like MADS-box protein	SRF-TF	Adhikari et al. 2024
2g062280	K	Agamous-like MADS-box protein	SRF-TF	Adhikari et al. 2024
2g062320	K	Agamous-like MADS-box protein	SRF-TF	Adhikari et al. 2024
2g062360	K	Agamous-like MADS-box protein	SRF-TF	Adhikari et al. 2024
2g062400	K	Agamous-like MADS-box protein	SRF-TF	Adhikari et al. 2024
2g062440	K	Agamous-like MADS-box protein	SRF-TF	Adhikari et al. 2024
2g062520	K	Agamous-like MADS-box protein	SRF-TF	Adhikari et al. 2024
2g062600	K	Agamous-like MADS-box protein	SRF-TF	Adhikari et al. 2024
2g062640	L	E3 UFM1-protein ligase 1 homolog	E3_UFM1_ligase
2g062680	K	Myb-like DNA-binding domain	DAO,Myb_DNA-binding	Ambawat et al. 2013
2g062720	T	Non-specific lipid-transfer protein 1-like	Tryp_alpha_amyl
2g062760	K	transcription factor	bZIP_1	Gutierrez and Torres 2025;
2g062800	T	Chitin elicitor receptor kinase 1-like	LysM,Pkinase,Pkinase_Tyr
2g062840	G	Purple acid phosphatase	Metallophos,Metallophos_C,Pur_ac_phosph_N	Bhadouria et al. 2017
2g062880	T	Chitin elicitor receptor kinase 1-like	LysM,Pkinase,Pkinase_Tyr
2g062920	S	Haloacid dehalogenase-like hydrolase domain-containing protein At3g48420	-
2g062960	Q	Belongs to the cytochrome P450 family	p450	Wang et al. 2014; Zhang et al. 2024
2g063000	IQ	Belongs to the cytochrome P450 family	p450	Wang et al. 2014; Zhang et al. 2024
2g063040	IQ	Belongs to the cytochrome P450 family	p450	Wang et al. 2014; Zhang et al. 2024
2g063080	Q	Belongs to the cytochrome P450 family	p450	Wang et al. 2014; Zhang et al. 2024
2g063120	G	G-type lectin S-receptor-like serine threonine-protein kinase	B_lectin,PAN_2,Pkinase,S_locus_glycop,Thaumatin	mirar en Gutierrez and Torres 2025
2g063160	BT	JmjC domain-containing protein	Cupin_8,JmjC	Ma et al. 2022
2g063240	Q	Belongs to the cytochrome P450 family	p450	Wang et al. 2014; Zhang et al. 2024
2g063280	Q	Belongs to the cytochrome P450 family	p450	Wang et al. 2014; Zhang et al. 2024
2g063320	Q	Belongs to the cytochrome P450 family	p450	Wang et al. 2014; Zhang et al. 2024
2g063360	Q	Belongs to the cytochrome P450 family	p450	Wang et al. 2014; Zhang et al. 2024
2g063480	S	Senescence-associated carboxylesterase 101-like	Lipase_3
2g063520	J	Belongs to the class I-like SAM-binding methyltransferase superfamily. RNA M5U methyltransferase family	tRNA_U5-meth_tr
2g063640	K	CW-type Zinc Finger	B3,zf-CW
2g063680	S	LRR-repeat protein	F-box,FBD
2g063720	D	Belongs to the cullin family	Cullin,Cullin_Nedd8
2g063760	S	isoform X1	-
2g063800	O	Glutathione S-transferase	GST_C_2,GST_N	Ugalde et al. 2021
2g063840	O	Glutathione S-transferase	GST_C_2,GST_N	Ugalde et al. 2021
2g063880	T	Belongs to the protein kinase superfamily. Ser Thr protein kinase family	LRRNT_2,LRR_8,Pkinase,Pkinase_Tyr
2g064000	A	Belongs to the DEAD box helicase family	DEAD,Helicase_C
2g064080	A	Heterogeneous nuclear ribonucleoprotein	RRM_1
2g064120	Q	Belongs to the peroxidase family. Classical plant (class III) peroxidase subfamily	peroxidase
2g064160	S	KIP1-like protein	KIP1
2g064200	J	Eukaryotic translation initiation factor 2 subunit	eIF-5_eIF-2B
2g064240	K	Pathogenesis-related genes transcriptional activator PTI6-like	AP2
2g064280	O	Belongs to the ubiquitin-conjugating enzyme family	UQ_con
2g064320	S	Late embryogenesis abundant protein	LEA_2
2g064360	L	Belongs to the eukaryotic-type primase small subunit family	DNA_primase_S
2g064400	T	Leucine rich repeat N-terminal domain	LRRNT_2,LRR_1,LRR_4,LRR_8,Pkinase,Pkinase_Tyr
2g064480	O	26S protease regulatory subunit 6B	AAA
2g064520	T	Belongs to the protein kinase superfamily. Ser Thr protein kinase family	LRRNT_2,LRR_8,Pkinase,Pkinase_Tyr
2g064560	T	Nudix hydrolase	NUDIX	Ge and Xia, 2008
2g064640	J	60S ribosomal Protein	Ribosomal_L16
2g064680	P	Metal tolerance protein	Cation_efflux,ZT_dimer
2g064800	S	Protein of unknown function (DUF1191)	DUF1191
2g064840	-	-	-
2g064880	S	NAD(P)H-quinone oxidoreductase subunit	NdhN
2g064920	U	Reticulon-like protein	Reticulon	Gao et al. 2025
2g064960	S	Protein of unknown function (DUF2488)	Ycf54
2g065040	J	Belongs to the bacterial ribosomal protein bL17 family	Ribosomal_L17
2g065120	F	'Bis(5''-adenosyl)-triphosphatase-like'	HIT
2g065160	F	'Bis(5''-adenosyl)-triphosphatase-like'	HIT
2g065240	L	Belongs to the helicase family. RecQ subfamily	DEAD,HRDC,HTH_40,Helicase_C,RQC,RecQ_Zn_bind
2g065280	S	Mitochondrial calcium uniporter	MCU
2g065360	T	Transmembrane protein 56-like	TRAM_LAG1_CLN8
2g065400	F	'Deoxyuridine 5''-triphosphate'	dUTPase
2g065440	Q	Belongs to the iron ascorbate-dependent oxidoreductase family	2OG-FeII_Oxy,DIOX_N
2g065520	OT	Protein TIC 40, chloroplastic-like	-
2g065560	S	Serine arginine repetitive matrix protein	-
2g065600	F	Pentatricopeptide repeat-containing protein At4g25270	ADK,PPR,PPR_2
2g065640	S	protein ROOT PRIMORDIUM DEFECTIVE	PORR
2g065680	EG	WAT1-related protein At3g02690	EamA
2g065720	B	Histone H2A	Histone,Histone_H2A_C
2g065760	S	TdcA1-ORF2 protein	DUF4216,DUF4218,Transpos_assoc,Transposase_21,Transposase_24
2g065800	O	zinc finger CCCH domain-containing protein	Ank,Ank_2,Ank_3,Ank_4,zf-CCCH	Yan et al. 2024; Zhao et al. 2024; Low et al. 2025
2g065840	S	Late embryogenesis abundant protein	LEA_2
2g065880	S	Late embryogenesis abundant protein	LEA_2
2g065920	-	-	-
2g065960	S	Armadillo repeat-containing protein	Arm,DUF4220
2g066040	O	E3 ubiquitin-protein ligase	IBR	Gutierrez and Torres, 2024
2g066200	S	OPT oligopeptide transporter protein	OPT
2g066320	S	HAUS augmin-like complex subunit	-
2g066360	S	Protein of unknown function (DUF1517)	DUF1517
2g066440	S	Lecithin retinol acyltransferase	LRAT
2g066480	-	-	-
2g066520	K	'Auxin response factors (ARFs) are transcriptional factors that bind specifically to the DNA sequence 5''-TGTCTC-3'' found in the auxin-responsive promoter elements (AuxREs)'	AUX_IAA,Auxin_resp,B3
2g066560	S	Ribosomal protein-like protein	Plant_tran
2g066640	S	psbQ-like protein 3	PsbQ
2g066680	T	Cysteine-rich receptor-like protein kinase	Pkinase,Pkinase_Tyr,Stress-antifung
2g066720	T	Cysteine-rich receptor-like protein kinase	Pkinase,Pkinase_Tyr,Stress-antifung
2g066800	T	Cysteine-rich receptor-like protein kinase	Pkinase,Pkinase_Tyr,Stress-antifung
2g066840	T	Cysteine-rich receptor-like protein kinase	Pkinase,Pkinase_Tyr,Stress-antifung
2g066880	V	protein DJ-1 homolog D-like	DJ-1_PfpI
2g066960	S	Beta-catenin-like protein	CTNNBL
2g067000	A	P-loop nucleoside triphosphate hydrolase superfamily protein	AAA_11,AAA_12
2g067080	FP	SAL1 phosphatase-like	Inositol_P
2g067120	T	Serine threonine-protein kinase	Pkinase
2g067200	A	'RNA 3''-terminal phosphate cyclase-like'	RTC,RTC_insert
2g067240	S	source UniProtKB	DUF659,Dimer_Tnp_hAT,zf-BED
2g067280	A	AAA domain	AAA_11,AAA_12,S_locus_glycop
2g067360	K	zinc finger CCCH domain-containing protein	GYF,Plus-3,SWIB	Yan et al. 2024; Zhao et al. 2024; Low et al. 2025
2g067400	Q	Belongs to the ABC transporter superfamily. ABCG family. PDR (TC 3.A.1.205) subfamily	ABC2_membrane,ABC_tran,ABC_trans_N,PDR_assoc
2g067440	S	Belongs to the Casparian strip membrane proteins (CASP) family	DUF588
2g067640	K	RNA binding	-
2g067720	Q	Polyamine oxidase	Amino_oxidase
2g067760	U	Ras-related protein	Ras
2g067800	I	butyrate--CoA ligase AAE11, peroxisomal-like	AMP-binding,AMP-binding_C
2g067920	-	-	F-box
2g067960	E	FACT complex subunit	FACT-Spt16_Nlob,Peptidase_M24,Rtt106,SPT16
2g068000	G	UTP-glucose-1-phosphate uridylyltransferase	UDPGP
2g068080	S	expansin-A13-like	DPBB_1,Pollen_allerg_1
2g068120	DZ	Protein present in Fab1, YOTB, Vac1, and EEA1	BRX,BRX_N,FYVE,PH_12,RCC1
2g068160	K	NAC domain-containing protein	NAM
2g068200	-	-	-
2g068240	M	Sucrose-cleaving enzyme that provides UDP-glucose and fructose for various metabolic pathways	Glycos_transf_1,Sucrose_synth
2g068400	S	Ribosomal protein-like protein	Plant_tran
2g068440	O	Belongs to the GST superfamily	GST_C,GST_N
2g068480	E	Belongs to the group II decarboxylase family	Pyridoxal_deC
2g068680	-	-	-
2g068720	S	Targeting protein for Xklp2 (TPX2)	TPX2
2g068760	O	cytochrome c oxidase assembly protein	CtaG_Cox11
2g068840	K	transcription	Myb_DNA-binding	Ambawat et al. 2013
2g068880	J	Acts as an adapter for the XPO1 CRM1-mediated export of the 60S ribosomal subunit	NMD3
2g068920	GQ	Oxidoreductase	GFO_IDH_MocA
2g069000	UY	Importin-5-like	HEAT
2g069160	L	cysteine-rich RLK (RECEPTOR-like protein kinase) 8	RVT_2,Retrotran_gag_2,Retrotran_gag_3,Retrotrans_gag,gag_pre-integrs,rve
2g069200	UY	Importin-5-like	HEAT
2g069240	UY	Importin-5-like	HEAT
2g069280	S	Zinc finger protein	-
2g069320	H	RING-type E3 ubiquitin transferase	U-box
2g069360	K	Agamous-like MADS-box protein	SRF-TF	Adhikari and Kasahara 2024
2g069400	C	Belongs to the D-isomer specific 2-hydroxyacid dehydrogenase family	2-Hacid_dh,2-Hacid_dh_C
2g069480	OT	Nicastrin	Nicastrin
2g069520	C	Belongs to the complex I 75 kDa subunit family	Fer2_4,Molybdopterin,NADH-G_4Fe-4S_3,NADH_dhqG_C
2g069560	S	Centromere protein	GFA
2g069600	S	Centromere protein	GFA
2g069640	O	Belongs to the peptidase A1 family	TAXi_C,TAXi_N
2g069760	O	Zinc finger, C3HC4 type (RING finger)	zf-C3HC4_3
2g069800	A	Splicing factor 3B subunit	RRM_1
2g069840	Z	kinesin light chain	TPR_10,TPR_12,TPR_7,TPR_8
2g069880	E	glutamine synthetase	Gln-synt_C,Gln-synt_N
2g069920	BD	Condensin complex subunit	Cnd3
2g069960	T	Nudix hydrolase	NUDIX	Ge and Xia, 2008
2g070000	S	Cysteine-rich repeat secretory protein	Stress-antifung
2g070200	K	ODORANT1-like	Myb_DNA-binding
2g070240	G	Belongs to the glycosyl hydrolase 17 family	Glyco_hydro_17,X8
2g070280	IOT	Lipase 3 N-terminal region	Lipase3_N,Lipase_3
2g070360	A	THO complex subunit	FoP_duplication,RRM_1
2g070480	S	F-box LRR-repeat protein	F-box,F-box-like,LRR_6
2g070520	S	F-box LRR-repeat protein	F-box,F-box-like,LRR_6
2g070560	S	F-box LRR-repeat protein	F-box,F-box-like,LRR_6
2g070600	S	F-box LRR-repeat protein	F-box,F-box-like,LRR_6
2g070640	S	F-box LRR-repeat protein	F-box,F-box-like,LRR_6
2g070680	S	F-box LRR-repeat protein	F-box,F-box-like,LRR_6
2g070720	S	F-box LRR-repeat protein	F-box,F-box-like,LRR_6
2g070800	K	TATA-box-binding protein	TBP
2g070840	P	Glutathione S-transferase DHAR3	GST_C_2,GST_N_3	Ugalde et al. 2021

## Sheet: OR_6
ID_genome	COG	Description	PFAMs	Described by:
2g149240	U	Ras-related protein	Ras
2g149320	H	RING-type E3 ubiquitin transferase	U-box
2g149360	H	RING-type E3 ubiquitin transferase	U-box
2g149400	P	Cation H( ) antiporter	Na_H_Exchanger
2g149440	C	2-oxoisovalerate dehydrogenase subunit alpha	E1_dh
2g149480	Q	ABC transporter G family member	ABC2_membrane,ABC_tran
2g149520	S	Pentatricopeptide repeat-containing protein	DYW_deaminase,PPR	Wang et al. 2024
2g149560	S	Pentatricopeptide repeat-containing protein	DYW_deaminase,PPR	Wang et al. 2024
2g149600	-	-	-
2g149640	F	Dihydroorotase	Amidohydro_1
2g149720	S	Methyltransferase	Methyltransf_29
2g149800	S	Domain of unknown function DUF223	-
2g149880	Q	Belongs to the iron ascorbate-dependent oxidoreductase family	2OG-FeII_Oxy,DIOX_N
2g149920	O	E3 ubiquitin-protein ligase	Copine,zf-C3HC4_3	Gutierrez and Torres, 2024
2g149960	L	DNA polymerase	DNA_pol_B,DNA_pol_B_exo1,zf-C4pol
2g150000	T	Universal stress protein family	Pkinase,Usp
2g150040	L	'Introduces a single-strand break via transesterification at a target site in duplex DNA. Releases the supercoiling and torsional tension of DNA introduced during the DNA replication and transcription by transiently cleaving and rejoining one strand of the DNA duplex. The scissile phosphodiester is attacked by the catalytic tyrosine of the enzyme, resulting in the formation of a DNA-(5''-phosphot…	Topoisom_bac,Toprim,zf-C4_Topoisom,zf-CCHC,zf-GRF
2g150080	S	f-box protein	F-box
2g150160	S	Farnesylcysteine	NAD_binding_8,Prenylcys_lyase
2g150200	U	Belongs to the SNF7 family	Snf7
2g150280	K	RNA polymerase II transcriptional coactivator	PC4
2g150320	BK	NAD-dependent protein deacylase. Catalyzes the NAD- dependent hydrolysis of acyl groups from lysine residues	SIR2
2g150360	S	PsbP domain-containing protein	PsbP
2g150400	E	Amino-acid permease	AA_permease_2
2g150440	D	Nup93/Nic96	Nic96
2g150520	L	ultraviolet-B receptor	RCC1
2g150560	S	DnaJ molecular chaperone homology domain	-	Qi et al. 2025
2g150600	E	Amino acid permease	Aa_trans
2g150640	E	Amino acid permease	Aa_trans
2g150720	K	'SANT SWI3, ADA2, N-CoR and TFIIIB'''' DNA-binding domains'	Myb_DNA-bind_6,Myb_DNA-binding
2g150800	E	Amino acid permease	Aa_trans
2g150880	S	Protein of unknown function (DUF3727)	DUF3727
2g150920	O	Belongs to the GST superfamily	GST_C,GST_C_2,GST_N
2g150960	G	Belongs to the glycosyl hydrolase 31 family	DUF5110,Gal_mutarotas_2,Glyco_hydro_31
2g151560	-	-	-
2g151600	G	beta-galactosidase	Gal_Lectin,Glyco_hydro_35	Zhao et al. 2020
2g151640	G	beta-galactosidase	BetaGal_dom4_5,Gal_Lectin,Glyco_hydro_35	Zhao et al. 2020
2g151720	K	NAC domain-containing protein	NAM
2g151760	O	Belongs to the peptidase A1 family	TAXi_C,TAXi_N
2g151800	-	-	-
2g151840	T	Belongs to the protein kinase superfamily	Pkinase
2g151880	J	tRNA-splicing endonuclease subunit	tRNA_int_endo,tRNA_int_endo_N
2g151920	S	CBS domain-containing protein	CBS,PB1
2g151960	U	Sedlin, N-terminal conserved region	Sedlin_N
2g152040	H	Catalyzes the formation of 6,7-dimethyl-8- ribityllumazine by condensation of 5-amino-6-(D- ribitylamino)uracil with 3,4-dihydroxy-2-butanone 4-phosphate. This is the penultimate step in the biosynthesis of riboflavin	Autophagy_act_C,DMRL_synthase
2g152120	DZ	Regulator of chromosome condensation (RCC1) repeat	RCC1
2g152160	D	RNA uridylyltransferase activity	NTP_transf_2
2g152200	S	Auxin responsive protein	Auxin_inducible
2g152440	O	Belongs to the peptidase A1 family	TAXi_C,TAXi_N
2g152480	S	Arginine and glutamate-rich 1	ARGLU
2g152560	-	-	-
2g152640	P	Acts as a Mg(2 ) transporter. Can also transport other divalent cations such as Fe(2 ), Sr(2 ), Ba(2 ), Mn(2 ) and Co(2 ) but to a much less extent than Mg(2 )	Mg_trans_NIPA
2g152680	S	Domain of unknown function (DUF3475)	DUF3475,DUF668
2g152760	S	Domain of unknown function (DUF3475)	DUF3475,DUF668
2g152840	J	protein synthesis. May act as a fidelity factor of the translation reaction, by catalyzing a one- codon backward translocation of tRNAs on improperly translocated ribosomes	EFG_C,GTP_EFTU,GTP_EFTU_D2,LepA_C
2g152960	T	phosphatidylinositol 4-phosphate 5-kinase	MORN,PIP5K
2g153000	T	Oxysterol-binding protein-related protein	Oxysterol_BP,PH_11
2g153080	U	Target of Myb protein	GAT,VHS
2g153120	H	Catalyzes the ferrous insertion into protoporphyrin IX	Chloroa_b-bind,Ferrochelatase
2g153160	K	Agamous-like MADS-box protein	SRF-TF	Adhikari and Kasahara 2024
2g153200	K	Agamous-like MADS-box protein	SRF-TF	Adhikari and Kasahara 2024
2g153240	K	Agamous-like MADS-box protein	SRF-TF	Adhikari and Kasahara 2024
2g153280	S	Plant transposase (Ptta/En/Spm family)	Transposase_24
2g153320	S	transposon protein	DUF4218,Transpos_assoc,Transposase_21
2g153360	K	Agamous-like MADS-box protein	SRF-TF	Adhikari and Kasahara 2024
2g153400	K	Agamous-like MADS-box protein	SRF-TF	Adhikari and Kasahara 2024
2g153440	K	Agamous-like MADS-box protein	SRF-TF	Adhikari and Kasahara 2024
2g153480	K	Agamous-like MADS-box protein	SRF-TF	Adhikari and Kasahara 2024
2g153560	GMW	glycosyltransferase At5g03795	Exostosin
2g153600	T	Belongs to the protein kinase superfamily	Pkinase
2g153720	I	CRAL/TRIO, N-terminal domain	CRAL_TRIO,CRAL_TRIO_N
2g153840	K	transcription regulator recruiting activity	Myb_DNA-binding	Ambawat et al. 2013
2g153920	S	Protein kinase superfamily protein	-
2g154000	S	histone H2A-K119 monoubiquitination	-
2g154080	P	cation-transporting ATPase	Cation_ATPase,E1-E2_ATPase,Hydrolase
2g154120	P	cation-transporting ATPase	Cation_ATPase,E1-E2_ATPase,Hydrolase
2g154160	S	Protein DYAD-like isoform X1	-
2g154200	T	Calcium-dependent protein kinase	EF-hand_1,EF-hand_5,EF-hand_6,Pkinase	Romeis et al. 2000
2g154240	Q	Acyl-coenzyme A thioesterase	4HBT
2g154280	S	Cleft lip and palate transmembrane protein	CLPTM1
2g154360	S	Pentatricopeptide repeat-containing protein	PPR,PPR_2	Wang et al. 2024
2g154400	S	Protein SUPPRESSOR OF GENE SILENCING	XS,zf-XS
2g154440	S	Pentatricopeptide repeat-containing protein	DYW_deaminase,PPR,PPR_2	Wang et al. 2024
2g154480	J	Belongs to the Frigida family	Frigida
2g154520	O	Belongs to the ClpA ClpB family	AAA,AAA_2,ClpB_D2-small,Clp_N
2g154560	PQ	Respiratory burst oxidase homolog protein	FAD_binding_8,Ferric_reduct,NADPH_Ox,NAD_binding_6
2g154640	-	-	-
2g154720	K	Staphylococcal nuclease domain-containing protein	SNase,TUDOR
2g154800	O	Calnexin homolog	Calreticulin
2g154880	S	SANTA (SANT Associated)	SANTA
2g154920	C	Belongs to the mitochondrial carrier (TC 2.A.29) family	EF-hand_5,EF-hand_7,EF-hand_8,Mito_carr
2g154960	Q	Belongs to the short-chain dehydrogenases reductases (SDR) family	adh_short
2g155000	S	At4g14100-like	-
2g155040	S	Chromophore lyase	CpeT
2g155080	-	-	Rubredoxin
2g155120	I	Random slug protein 5-like	CRAL_TRIO,CRAL_TRIO_N
2g155160	T	Belongs to the disease resistance NB-LRR family	LRR_8,NB-ARC
2g155280	K	Floricaula leafy homolog	C_LFY_FLO,LFY_SAM
2g155360	S	Centromere protein	CENP-S
2g155400	S	superfamily. Protein	Zeta_toxin
2g155440	S	superfamily. Protein	Zeta_toxin
2g155520	A	Mei2-like	RRM_1,RRM_2
2g155600	S	endonuclease activity	PPR
2g155680	A	WD40 repeats	WD40
2g155720	S	DCD	Dev_Cell_Death
2g155760	S	DCD	Dev_Cell_Death
2g155800	K	ethylene-responsive transcription factor	AP2
2g155920	G	Lysosomal alpha-mannosidase-like	Alpha-mann_mid,Glyco_hydro_38,Glyco_hydro_38C
2g155960	T	ADP-ribosylation factor GTPase-activating protein	Ank,Ank_2,Ank_4,Ank_5,ArfGap,BAR_3,PH
2g156040	K	Transcription factor ICE1-like	HLH
2g156080	P	Cation H( ) antiporter	Na_H_Exchanger
2g156120	P	Cation H( ) antiporter	Na_H_Exchanger
2g156160	O	Belongs to the ClpA ClpB family	AAA,AAA_2,ClpB_D2-small,Clp_N,UVR
2g156240	V	dual specificity protein phosphatase	Act-Frag_cataly,DSPc
2g156320	V	dual specificity protein phosphatase	Act-Frag_cataly,DSPc
2g156360	O	Belongs to the peptidase S10 family	Peptidase_S10
2g156400	J	Belongs to the tRNA nucleotidyltransferase poly(A) polymerase family	PolyA_pol,PolyA_pol_RNAbd
2g156440	K	Transcription factor	HLH
2g156680	A	Sterile alpha motif.	SAM_1,SAM_2
2g156720	S	U-box domain-containing protein	Arm
2g156760	S	Polyketide cyclase / dehydrase and lipid transport	Polyketide_cyc2
2g156800	S	DUF4210	Chromosome_seg,DUF4210
2g156880	T	serine threonine-protein kinase	Pkinase
2g156920	O	Belongs to the ubiquitin-conjugating enzyme family	UBA,UQ_con
2g157000	-	-	-
2g157080	U	Mediates both low-affinity uptake and efflux of sugar across the membrane	MtN3_slv
2g157120	U	Mediates both low-affinity uptake and efflux of sugar across the membrane	MtN3_slv
2g157200	A	Responsible for synthesis of pseudouridine from uracil	PseudoU_synth_2
2g157240	A	Responsible for synthesis of pseudouridine from uracil	PseudoU_synth_2
2g157280	G	Belongs to the FBPase class 1 family	FBPase
2g157320	J	pumilio homolog	PUF,zf-CCCH
2g157400	J	pumilio homolog	PUF,zf-CCCH
2g157440	J	pumilio homolog	PUF,zf-CCCH
2g157480	J	pumilio homolog	PUF,zf-CCCH
2g157520	J	pumilio homolog	PUF,zf-CCCH
2g157560	J	pumilio homolog	PUF,zf-CCCH
2g157600	KL	helicase activity	Helicase_C,SNF2_N
2g157720	S	Omega-hydroxypalmitate O-feruloyl	Transferase
2g157760	B	DEK C terminal domain	DEK_C
2g157800	B	SWI SNF complex subunit	Myb_DNA-binding,SURF2,SWIRM,SWIRM-assoc_1
2g157840	U	HVA22-like protein	TB2_DP1_HVA22
2g157880	I	Plays an essential role in chain termination during de novo fatty acid synthesis	Acyl-ACP_TE
2g157920	S	Plant transposase (Ptta/En/Spm family)	Transposase_24
2g157960	P	Heavy-metal-associated domain	HMA
2g158000	S	Squamosa promoter-binding-like protein	SBP
2g158080	S	F-box LRR-repeat protein	F-box,FIST,FIST_C	Zhiqi et al. 2025
2g158120	S	CBS domain-containing protein	CBS,PB1
2g158160	M	Non-specific phospholipase	Phosphoesterase
2g158200	S	mediator of RNA polymerase II transcription subunit	-
2g158240	S	Thylakoid lumenal 17.9 kDa protein	-
2g158320	A	Ribonucleases P/MRP protein subunit POP1	POP1,POPLD
2g158360	S	f-box protein	Sel1,zf-MYND
2g158400	-	-	WD40
2g158480	BT	f-box protein	APH,Cupin_8,F-box,F-box-like,JmjC
2g158520	O	Belongs to the 14-3-3 family	14-3-3
2g158560	S	VQ motif	VQ
2g158600	Q	Alcohol dehydrogenase-like	ADH_N,ADH_zinc_N
2g158640	J	serine--tRNA ligase	Seryl_tRNA_N,tRNA-synt_2b
2g158680	G	At1g04910-like	O-FucT
2g158760	G	Isoamylase 3	Alpha-amylase,CBM_48
2g158840	G	Isoamylase 3	Alpha-amylase,CBM_48
2g159000	S	Plastocyanin-like domain	Cu_bind_like
2g159040	A	kDa ribonucleoprotein	RRM_1
2g159080	-	-	-
2g159280	O	RING-H2 finger protein	zf-RING_2	Xu and Li, 2003
2g159320	TU	Clathrin assembly protein	ANTH
2g159360	V	Belongs to the multi antimicrobial extrusion (MATE) (TC 2.A.66.1) family	MatE
2g159440	V	Belongs to the multi antimicrobial extrusion (MATE) (TC 2.A.66.1) family	MatE
2g159480	V	Belongs to the multi antimicrobial extrusion (MATE) (TC 2.A.66.1) family	MatE
2g159520	U	Clathrin is the major protein of the polyhedral coat of coated pits and vesicles	Clathrin,Pkinase
2g159560	S	purine permease	PUNUT
2g159600	S	purine permease	PUNUT
2g159760	T	Pentatricopeptide repeat-containing protein	PPR,PPR_3	Wang et al. 2024
2g159880	T	Belongs to the protein kinase superfamily	Pkinase
2g159920	K	Bet1-like protein	-
2g159960	O	E3 ubiquitin-protein ligase	DUF4414,DUF908,DUF913,HECT,UBA	Gutierrez and Torres, 2024
2g160000	S	CRT-like, chloroquine-resistance transporter-like	CRT-like
2g160040	A	Sas10/Utp3/C1D family	Sas10_Utp3
2g160080	S	pollen tube development	Apt1,Fmp27_GFWDK
2g160120	K	GATA transcription factor	CCT,GATA,tify	Reyes et al. 2004; Richter et al. 2010
2g160160	K	GATA transcription factor	CCT,GATA,tify	Reyes et al. 2004; Richter et al. 2010
2g160240	U	BEACH domain-containing protein	Beach,DUF4704,DUF4800,Laminin_G_3,PH_BEACH,WD40
2g160280	U	BEACH domain-containing protein	Beach,DUF4704,DUF4800,Laminin_G_3,PH_BEACH,WD40
2g160320	S	Encoded by	Peptidase_C48
2g160360	T	Serine threonine-protein kinase	EDR1,Pkinase_Tyr
2g160440	S	Tetratricopeptide repeat	TPR_1,TPR_2,TPR_8
2g160480	O	Protein prenyltransferase alpha subunit repeat	LRR_4,LRR_6,PPTA
2g160520	J	Double-stranded RNA-binding protein	dsrm
2g160560	S	Transferase family	Transferase
2g160640	J	Belongs to the universal ribosomal protein uL23 family	Ribosomal_L23,Ribosomal_L23eN
2g160680	E	Belongs to the class-III pyridoxal-phosphate-dependent aminotransferase family	Aminotran_3
2g160720	S	OPA3-like	OPA3
2g160760	H	Component of the acetyl coenzyme A carboxylase (ACC) complex. Biotin carboxylase (BC) catalyzes the carboxylation of biotin on its carrier protein (BCCP) and then the CO(2) group is transferred by the transcarboxylase to acetyl-CoA to form malonyl- CoA	Carboxyl_trans,PSI_8
2g160800	C	belongs to the flavoprotein pyridine nucleotide cytochrome reductase family	FAD_binding_1,Flavodoxin_1,NAD_binding_1
2g160880	O	Prokaryotic RING finger family 4	zf-C3HC4_3
2g160920	K	'SANT SWI3, ADA2, N-CoR and TFIIIB'''' DNA-binding domains'	Myb_DNA-binding
2g160960	S	KIP1-like protein	KIP1
2g161000	-	-	-
2g161040	E	Argininosuccinate lyase	ASL_C2,Lyase_1
2g161240	S	Protein of unknown function (DUF1664)	DUF1664
2g161280	Z	Chromosome-associated kinesin	-
2g161320	Z	Belongs to the TRAFAC class myosin-kinesin ATPase superfamily. Kinesin family	Kinesin
2g161360	M	Mechanosensitive ion channel protein	MS_channel
2g161400	G	GDP-fucose protein O-fucosyltransferase	O-FucT
2g161440	L	gag-polypeptide of LTR copia-type	Retrotran_gag_2,Retrotran_gag_3
2g161480	M	Mechanosensitive ion channel protein	MS_channel
2g161560	S	No apical meristem-associated C-terminal domain	NAM-associated	Orlovskaya et al. 2023
2g161600	S	PHD-finger	ELM2,PHD
2g161640	O	protease	Peptidase_C48
2g161680	O	RING-H2 finger protein	zf-RING_2	Xu and Li, 2003
2g161720	J	Fatty acid amide	Amidase,FPP
2g161760	O	Belongs to the peptidase S10 family	Peptidase_S10
2g161800	S	PWWP domain	PWWP
2g161840	K	Transcription factor that specifically binds AT-rich DNA sequences related to the nuclear matrix attachment regions (MARs)	DUF296
2g161920	O	ubiquitin carboxyl-terminal hydrolase	UCH,zf-MYND
2g161960	S	tetratricopeptide repeat protein	TPR_16,TPR_2,TPR_8
2g162000	O	Belongs to the peptidase A1 family	TAXi_C,TAXi_N
2g162040	O	Chaperone protein DNAj	DnaJ	Qi et al. 2025
2g162120	O	Belongs to the peptidase A1 family	TAXi_C,TAXi_N
2g162200	-	-	-
2g162240	T	rho GTPase-activating protein	Lzipper-MIP1,PH,RhoGAP
2g162320	G	Pentatricopeptide repeat-containing protein	PPR,PPR_1,PPR_2,PPR_3	Wang et al. 2024
2g162360	O	Belongs to the 14-3-3 family	14-3-3
2g162400	P	Protein CutA, chloroplastic-like	CutA1
2g162440	S	Zinc-finger homeodomain protein	ZF-HD_dimer
2g162560	T	Belongs to the protein kinase superfamily	Pkinase,Pkinase_Tyr
2g162600	U	phosphate transporter	EXS,SPX
2g162680	S	WD and tetratricopeptide repeats protein	WD40
2g162720	D	Belongs to the cyclin family	Cyclin_C,Cyclin_N
2g162800	S	GEM-like protein	GRAM
2g162840	J	threonine--tRNA ligase	HGTP_anticodon,TGS,tRNA-synt_2b,tRNA_SAD
2g162880	H	Catalyzes the epimerization of the S- and R-forms of NAD(P)HX, a damaged form of NAD(P)H that is a result of enzymatic or heat-dependent hydration. This is a prerequisite for the S- specific NAD(P)H-hydrate dehydratase to allow the repair of both epimers of NAD(P)HX	PNP_phzG_C,Putative_PNPOx,YjeF_N
2g162920	J	Proline--tRNA	HGTP_anticodon,ProRS-C_1,tRNA-synt_2b
2g162960	K	DNA-dependent RNA polymerase catalyzes the transcription of DNA into RNA using the four ribonucleoside triphosphates as substrates	TFIIS_C
2g163080	S	Transmembrane protein 147-like	DUF2053
2g163120	S	Pollen-specific leucine-rich repeat extensin-like protein	LRRNT_2,LRR_1,LRR_8
2g163240	O	Thylakoidal processing peptidase	Peptidase_S24,Peptidase_S26
2g163320	E	POT family	PTR2
2g163400	V	Belongs to the serpin family	Serpin
2g163440	S	endonuclease activity	PPR,PPR_2
2g163480	T	Mitogen-activated protein kinase kinase kinase	Pkinase
2g163520	Z	Gamma-tubulin complex is necessary for microtubule nucleation at the centrosome	Spc97_Spc98
2g163560	-	-	-
2g163640	K	transcription factor	Myb_DNA-binding	Ambawat et al. 2013
2g163720	S	Protein of unknown function, DUF617	DUF617
2g163760	T	Serine threonine-protein kinase	Pkinase
2g163800	S	Protein of unknown function (DUF1645)	DUF1645
2g163840	S	F-box LRR-repeat protein	LRR_6	Zhiqi et al. 2025
2g163920	S	isoform X1	DUF547,Lzipper-MIP1
2g163960	H	Uroporphyrinogen-III synthase	HEM4
2g164000	A	polyadenylate-binding protein	RRM_1
2g164040	S	Belongs to the sulfotransferase 1 family	Sulfotransfer_1
2g164080	I	Lipolytic acyl hydrolase (LAH)	Patatin
2g164160	V	carboxylesterase 2	Abhydrolase_3
2g164280	E	Isocitrate dehydrogenase (NAD	Iso_dh
2g164320	-	-	PAN_4
2g164360	S	Eukaryotic protein of unknown function (DUF829)	DUF829
2g164400	V	Polysaccharide biosynthesis protein	Epimerase
2g164440	K	B3 domain-containing protein	B3
2g164480	K	B3 domain-containing protein	B3
2g164520	O	E3 ubiquitin-protein ligase	zf-RING_2	Gutierrez and Torres, 2024
2g164640	G	Glyceraldehyde 3-phosphate dehydrogenase, NAD binding domain	Gp_dh_C,Gp_dh_N
2g164680	T	phosphatase 2c	PP2C
2g164720	L	DNA recombination	-
2g164760	L	DNA recombination	DUF223,Rep_fac-A_C
2g164840	M	ATPase activity, coupled to transmembrane movement of substances	DUF4283,RVT_1,zf-RVT
2g164880	S	Zinc finger MYM-type protein 1-like	DUF4371,Dimer_Tnp_hAT
2g165000	IN	Phosphatidate phosphatase	LNS2,Lipin_N,Lipin_mid
2g165040	S	Protein TIC 22, chloroplastic-like	Tic22
2g165080	Q	Lignin degradation and detoxification of lignin-derived products	Cu-oxidase,Cu-oxidase_2,Cu-oxidase_3
2g165160	J	threonine-tRNA ligase	HGTP_anticodon,TGS,tRNA-synt_2b,tRNA_SAD
2g165200	S	Protein WEAK CHLOROPLAST MOVEMENT UNDER BLUE LIGHT	WEMBL
2g165240	C	The light-harvesting complex (LHC) functions as a light receptor, it captures and delivers excitation energy to photosystems with which it is closely associated	Chloroa_b-bind
2g165280	U	CYPRO4-like	VID27
2g165320	S	Pentatricopeptide repeat-containing protein	PPR,PPR_2,PPR_3	Wang et al. 2024
2g165360	P	Cation H( ) antiporter	Na_H_Exchanger
2g165440	DK	Thioredoxin-like 4	Thioredoxin
2g165480	I	Coenzyme Q-binding protein COQ10 homolog	Polyketide_cyc
2g165520	S	Protein DCL, chloroplastic-like	DUF3223
2g165560	K	ABSCISIC ACID-INSENSITIVE 5-like protein	bZIP_1	Gutierrez and Torres 2025;
2g165600	Q	Belongs to the ABC transporter superfamily. ABCG family. PDR (TC 3.A.1.205) subfamily	ABC2_membrane,ABC_tran,ABC_trans_N,PDR_assoc
2g165680	Q	Belongs to the ABC transporter superfamily. ABCG family. PDR (TC 3.A.1.205) subfamily	ABC2_membrane,ABC_tran,ABC_trans_N,PDR_assoc
2g165720	-	-	-
2g165760	S	THO complex subunit	FimP
2g165920	S	deSI-like protein	Peptidase_C97
2g165960	S	deSI-like protein	Peptidase_C97
2g166000	S	acetyltransferase At3g50280-like	Transferase
2g166120	K	Heat Stress Transcription Factor	HSF_DNA-bind
2g166160	E	Interconversion of serine and glycine	SHMT
2g166240	S	acetyltransferase At3g50280-like	Transferase
2g166280	T	inactive receptor kinase	LRRNT_2,LRR_1,LRR_8,Pkinase,Pkinase_Tyr

## Sheet: OR_7
ID_genome	COG	Description	PFAMs	Described by:
2g274320	A	KH domain-containing protein	KH_1
2g274360	P	Metal tolerance protein	Cation_efflux
2g274400	J	60S ribosomal protein	Ribosomal_L30,Ribosomal_L30_N
2g274440	S	Zeta toxin	Zeta_toxin
2g274480	P	This magnesium-dependent enzyme catalyzes the hydrolysis of ATP coupled with the transport of calcium	CaATP_NAI,Cation_ATPase,Cation_ATPase_C,Cation_ATPase_N,E1-E2_ATPase,Hydrolase
2g274520	S	F-box LRR-repeat protein	F-box,LRR_6
2g274560	U	The coatomer is a cytosolic protein complex that binds to dilysine motifs and reversibly associates with Golgi non- clathrin-coated vesicles, which further mediate biosynthetic protein transport from the ER, via the Golgi up to the trans Golgi network. Coatomer complex is required for budding from Golgi membranes, and is essential for the retrograde Golgi-to-ER transport of dilysine-tagged protei…	Adaptin_N,Coatamer_beta_C,Coatomer_b_Cpla
2g274640	U	Exo70 exocyst complex subunit	Exo70

[truncated: 9 more sheets: OR_8, OR_9, OR_10, OR_11, OR_12, OR_13, OR_14, OR_15, OR_16]
